# Supplementary material for: N-[2-(2-Chloro­phen­yl)-2-hydroxy­ethyl]propan-2-aminium nitrate
Source: Acta Crystallogr Sect E Struct Rep Online. 2010 Jan 16;66(Pt 2):o391. doi: 10.1107/S1600536809054506 (PMC2979831; doi:10.1107/S1600536809054506)
Supplement: Supplementary file 1 [file e-66-0o391-sup1.cif]

##############################################################################
###                                                                        ###
###        Electronic paper (Acta Crystallographica Section E)             ###
###                                                                        ###
##############################################################################
#                                                                            #
# This CIF contains the data in a paper accepted for publication in Acta     #
# Crystallographica Section E. It conforms to the requirements of Notes      #
# for Authors for Section E, and has been peer reviewed under the auspices   #
# of the IUCr Commission on Journals.                                        #
#                                                                            #
# Full details of the Crystallographic Information File format               #
# are given in the paper "The Crystallographic Information File (CIF):       #
# a New Standard Archive File for Crystallography" by S. R. Hall, F. H.      #
# Allen and I. D. Brown [Acta Cryst. (1991), A47, 655-685].                  #
#                                                                            #
# The current version of the core CIF dictionary is obtainable from          #
# ftp://ftp.iucr.org/pub/cif_core.dic. The current version number is 2.4.    #
#                                                                            #
# Software is freely available for graphical display of the structure(s) in  #
# this CIF.  For information consult the CIF home page http://www.iucr.org/  #
# cif/home.html                                                              #
#                                                                            #
# This file may be used for bona fide research purposes within the           #
# scientific community so long as proper attribution is given to the journal # 
# article from which it was obtained.                                        #
#                                                                            #
##############################################################################
                                             
data_global
_audit_creation_method     'by SHELXL-97'
_journal_date_recd_electronic     2009-12-14
_journal_date_accepted     2009-12-17
_journal_name_full     'Acta Crystallographica, Section E'
_journal_year     2010
_journal_volume     66
_journal_issue      2
_journal_page_first     o391
_journal_page_last     o391
_journal_paper_category     QO
_journal_coeditor_code     IS2504
_publ_contact_author_name     'Hai Feng'
_publ_contact_author_address
;
College of Pharmaceutical Sciences
 Zhejiang University of Technology
 Hangzhou 310014, P. R. China
;
_publ_contact_author_email     'fenghai289289@163.com'
_publ_contact_author_fax     'ENTER FAX NUMBER'
_publ_contact_author_phone     '++86-571-88320776'
_publ_section_title
;
<i>N</i>-[2-(2-Chlorophenyl)-2-hydroxyethyl]propan-2-aminium nitrate
;
loop_
    _publ_author_name
    _publ_author_address
    'Hai Feng'
;
College of Pharmaceutical Sciences
Zhejiang University of Technology
Hangzhou 310014
People's Republic of China
;
    'Zhan Tang'
;
College of Pharmaceutical Sciences
Zhejiang University of Technology
Hangzhou 310014
People's Republic of China
;
    'Lin-Jun Xie'
;
College of Mechanical Engineering
Zhejiang University of Technology
Hangzhou 310014
People's Republic of China
;
    'Bin-Tao Xing'
;
College of Pharmaceutical Sciences
Zhejiang University of Technology
Hangzhou 310014
People's Republic of China
;
data_I
_audit_creation_method     SHELXL-97
_chemical_name_systematic
;
<i>N</i>-[2-(2-Chlorophenyl)-2-hydroxyethyl]propan-2-aminium nitrate
;
_chemical_name_common     ?
_chemical_formula_moiety     'C11 H17 Cl N O +, N O3 -'
_chemical_formula_sum     'C11 H17 Cl N2 O4'
_chemical_formula_iupac     'C11 H17 Cl N O +, N O3 -'
_chemical_formula_weight     276.72
_chemical_melting_point     ?
_symmetry_cell_setting     monoclinic
_symmetry_space_group_name_H-M     'P 21/n'
_symmetry_space_group_name_Hall     '-P 2yn'
loop_
    _symmetry_equiv_pos_as_xyz
    'x, y, z'
    '-x+1/2, y+1/2, -z+1/2'
    '-x, -y, -z'
    'x-1/2, -y-1/2, z-1/2'
_cell_length_a     11.9551(6)
_cell_length_b     10.4563(5)
_cell_length_c     12.2968(7)
_cell_angle_alpha     90.00
_cell_angle_beta     115.1090(10)
_cell_angle_gamma     90.00
_cell_volume     1391.91(12)
_cell_formula_units_Z     4
_cell_measurement_reflns_used     7750
_cell_measurement_theta_min     3.1
_cell_measurement_theta_max     27.4
_cell_measurement_temperature     296.0(10)
_exptl_crystal_description     'chunk'
_exptl_crystal_colour     'colorless'
_exptl_crystal_size_max     0.38
_exptl_crystal_size_mid     0.36
_exptl_crystal_size_min     0.22
_exptl_crystal_density_diffrn     1.320
_exptl_crystal_density_meas     ?
_exptl_crystal_density_method     'not measured'
_exptl_crystal_F_000     584
_exptl_absorpt_coefficient_mu     0.283
_exptl_absorpt_correction_type     multi-scan
_exptl_absorpt_process_details     '(<i>ABSCOR</i>; Higashi, 1995)'
_exptl_absorpt_correction_T_min     0.9001
_exptl_absorpt_correction_T_max     0.9404
_exptl_special_details
;
;
_diffrn_ambient_temperature     296.0(10)
_diffrn_radiation_type     MoK\a
_diffrn_radiation_wavelength     0.71073
_diffrn_radiation_source     'rolling anode'
_diffrn_radiation_monochromator     graphite
_diffrn_measurement_device_type     'Rigaku R-AXIS RAPID'
_diffrn_measurement_method     \w
_diffrn_detector_area_resol_mean     10.00
_diffrn_reflns_number     13380
_diffrn_reflns_av_R_equivalents     0.0310
_diffrn_reflns_av_sigmaI/netI     0.0267
_diffrn_reflns_theta_min     3.13
_diffrn_reflns_theta_max     27.44
_diffrn_reflns_theta_full     27.44
_diffrn_measured_fraction_theta_max     0.998
_diffrn_measured_fraction_theta_full     0.998
_diffrn_reflns_limit_h_min     -15
_diffrn_reflns_limit_h_max     15
_diffrn_reflns_limit_k_min     -13
_diffrn_reflns_limit_k_max     13
_diffrn_reflns_limit_l_min     -15
_diffrn_reflns_limit_l_max     15
_diffrn_standards_number     ?
_diffrn_standards_interval_count     ?
_diffrn_standards_interval_time     ?
_diffrn_standards_decay_%     ?
_refine_special_details
;
Refinement of <i>F</i>^2^ against ALL reflections. The weighted <i>R</i>-factor
<i>wR</i> and goodness of fit <i>S</i> are based on <i>F</i>^2^, conventional
<i>R</i>-factors <i>R</i> are based on <i>F</i>, with <i>F</i> set to zero for
negative <i>F</i>^2^. The threshold expression of <i>F</i>^2^ >
\s(<i>F</i>^2^) is used only for calculating <i>R</i>-factors(gt) <i>etc</i>.
and is not relevant to the choice of reflections for refinement.
<i>R</i>-factors based on <i>F</i>^2^ are statistically about twice as large
as those based on <i>F</i>, and <i>R</i>- factors based on ALL data will be
even larger.
;
_reflns_number_total     3179
_reflns_number_gt     1833
_reflns_threshold_expression     'I>2\s(I)'
_refine_ls_structure_factor_coef     Fsqd
_refine_ls_matrix_type     full
_refine_ls_R_factor_all     0.0857
_refine_ls_R_factor_gt     0.0445
_refine_ls_wR_factor_gt     0.1070
_refine_ls_wR_factor_ref     0.1448
_refine_ls_goodness_of_fit_ref     1.000
_refine_ls_restrained_S_all     1.000
_refine_ls_number_reflns     3179
_refine_ls_number_parameters     167
_refine_ls_number_restraints     0
_refine_ls_hydrogen_treatment     constr
_refine_ls_weighting_scheme     calc
_refine_ls_weighting_details
         'calc w=1/[\s^2^(Fo^2^)+(0.0508P)^2^+0.8267P] where P=(Fo^2^+2Fc^2^)/3'
_atom_sites_solution_hydrogens     geom
_atom_sites_solution_primary     direct
_atom_sites_solution_secondary     difmap
_refine_ls_shift/su_max     0.000
_refine_ls_shift/su_mean     0.000
_refine_diff_density_max     0.368
_refine_diff_density_min     -0.493
_refine_ls_extinction_method     'SHELXL97 (Sheldrick, 2008)'
_refine_ls_extinction_coef     0.031(2)
_refine_ls_extinction_expression
                                  'Fc^*^=kFc[1+0.001xFc^2^\l^3^/sin(2\q)]^-1/4^'
loop_
    _atom_type_symbol
    _atom_type_description
    _atom_type_scat_dispersion_real
    _atom_type_scat_dispersion_imag
    _atom_type_scat_source
    'C' 'C' 0.0033 0.0016
                         'International Tables Vol C Tables 4.2.6.8 and 6.1.1.4'
    'H' 'H' 0.0000 0.0000
                         'International Tables Vol C Tables 4.2.6.8 and 6.1.1.4'
    'Cl' 'Cl' 0.1484 0.1585
                         'International Tables Vol C Tables 4.2.6.8 and 6.1.1.4'
    'N' 'N' 0.0061 0.0033
                         'International Tables Vol C Tables 4.2.6.8 and 6.1.1.4'
    'O' 'O' 0.0106 0.0060
                         'International Tables Vol C Tables 4.2.6.8 and 6.1.1.4'
_computing_data_collection     'PROCESS-AUTO (Rigaku/MSC, 2006)'
_computing_cell_refinement     'PROCESS-AUTO (Rigaku/MSC, 2006)'
_computing_data_reduction     'CrystalStructure (Rigaku/MSC, 2007)'
_computing_structure_solution     'SHELXS97 (Sheldrick, 2008)'
_computing_structure_refinement     'SHELXL97 (Sheldrick, 2008)'
_computing_molecular_graphics     'ORTEP-3 for windows (Farrugia, 1997)'
_computing_publication_material     'WinGX (Farrugia, 1999)'
loop_
    _atom_site_type_symbol
    _atom_site_label
    _atom_site_fract_x
    _atom_site_fract_y
    _atom_site_fract_z
    _atom_site_U_iso_or_equiv
    _atom_site_adp_type
    _atom_site_calc_flag
    _atom_site_refinement_flags
    _atom_site_occupancy
    _atom_site_disorder_assembly
    _atom_site_disorder_group
    Cl Cl1 0.50104(7) 0.95849(7) 0.13939(6) 0.1022(3) Uani d . 1 . .
    N N2 0.28600(14) 0.45390(15) 0.33777(14) 0.0580(4) Uani d . 1 . .
    N N1 0.37095(12) 0.76881(13) 0.40807(13) 0.0468(4) Uani d . 1 . .
    H H2A 0.3748 0.6832 0.4169 0.056 Uiso calc R 1 . .
    H H2B 0.3128 0.7862 0.3339 0.056 Uiso calc R 1 . .
    C C8 0.49200(14) 0.81542(17) 0.41706(16) 0.0489(4) Uani d . 1 . .
    H H8A 0.5552 0.7990 0.4973 0.059 Uiso calc R 1 . .
    H H8B 0.4877 0.9071 0.4039 0.059 Uiso calc R 1 . .
    O O1 0.53694(12) 0.61603(12) 0.34203(12) 0.0634(4) Uani d . 1 . .
    H H101 0.5812 0.5995 0.4126 0.095 Uiso calc R 1 . .
    O O2 0.28728(13) 0.33459(13) 0.33095(13) 0.0724(5) Uani d . 1 . .
    O O3 0.23497(15) 0.52046(14) 0.24813(13) 0.0787(5) Uani d . 1 . .
    O O4 0.33694(14) 0.50469(14) 0.43991(12) 0.0734(4) Uani d . 1 . .
    C C9 0.33109(16) 0.82528(19) 0.49838(17) 0.0568(5) Uani d . 1 . .
    H H8 0.3382 0.9186 0.4967 0.068 Uiso calc R 1 . .
    C C1 0.52762(16) 0.75053(17) 0.32594(16) 0.0521(4) Uani d . 1 . .
    H H1 0.4615 0.7673 0.2461 0.063 Uiso calc R 1 . .
    C C2 0.64380(17) 0.81197(18) 0.33057(17) 0.0560(5) Uani d . 1 . .
    C C7 0.6422(2) 0.9062(2) 0.25042(18) 0.0650(5) Uani d . 1 . .
    C C3 0.75844(18) 0.7782(2) 0.4181(2) 0.0776(7) Uani d . 1 . .
    H H3 0.7634 0.7155 0.4735 0.093 Uiso calc R 1 . .
    C C10 0.4135(2) 0.7788(3) 0.62253(19) 0.0801(7) Uani d . 1 . .
    H H9A 0.4150 0.6870 0.6232 0.096 Uiso calc R 1 . .
    H H9B 0.3825 0.8089 0.6782 0.096 Uiso calc R 1 . .
    H H9C 0.4957 0.8109 0.6455 0.096 Uiso calc R 1 . .
    C C6 0.7495(2) 0.9625(2) 0.2564(2) 0.0830(6) Uani d . 1 . .
    H H6 0.7457 1.0243 0.2006 0.100 Uiso calc R 1 . .
    C C5 0.8610(2) 0.9267(3) 0.3447(3) 0.0923(7) Uani d . 1 . .
    H H5 0.9333 0.9647 0.3496 0.111 Uiso calc R 1 . .
    C C11 0.19628(19) 0.7912(3) 0.4610(2) 0.0950(9) Uani d . 1 . .
    H H10A 0.1473 0.8255 0.3826 0.114 Uiso calc R 1 . .
    H H10B 0.1690 0.8266 0.5176 0.114 Uiso calc R 1 . .
    H H10C 0.1874 0.6999 0.4590 0.114 Uiso calc R 1 . .
    C C4 0.8659(2) 0.8349(3) 0.4258(3) 0.0942(9) Uani d . 1 . .
    H H4 0.9416 0.8106 0.4861 0.113 Uiso calc R 1 . .
loop_
    _atom_site_aniso_label
    _atom_site_aniso_U_11
    _atom_site_aniso_U_22
    _atom_site_aniso_U_33
    _atom_site_aniso_U_12
    _atom_site_aniso_U_13
    _atom_site_aniso_U_23
    Cl1 0.1190(5) 0.0985(5) 0.0691(3) -0.0122(4) 0.0207(3) 0.0293(3)
    N2 0.0537(8) 0.0524(9) 0.0573(9) -0.0069(7) 0.0134(7) 0.0004(7)
    N1 0.0444(7) 0.0437(7) 0.0513(7) -0.0031(6) 0.0193(6) -0.0005(6)
    C8 0.0448(8) 0.0489(9) 0.0546(9) -0.0036(7) 0.0225(7) -0.0004(7)
    O1 0.0721(8) 0.0509(7) 0.0686(8) -0.0004(6) 0.0312(6) -0.0032(6)
    O2 0.0794(9) 0.0485(7) 0.0677(8) 0.0020(7) 0.0105(7) -0.0035(6)
    O3 0.0865(10) 0.0630(8) 0.0633(8) -0.0017(8) 0.0093(7) 0.0125(7)
    O4 0.0934(10) 0.0564(8) 0.0567(8) -0.0187(7) 0.0185(7) -0.0061(6)
    C9 0.0538(9) 0.0598(11) 0.0636(10) -0.0034(8) 0.0315(8) -0.0127(9)
    C1 0.0557(9) 0.0533(10) 0.0497(9) 0.0023(8) 0.0247(7) 0.0062(8)
    C2 0.0629(9) 0.0551(10) 0.0619(10) 0.0007(8) 0.0378(8) 0.0024(8)
    C7 0.0842(12) 0.0617(12) 0.0610(10) -0.0040(10) 0.0422(9) -0.0010(9)
    C3 0.0563(10) 0.0833(15) 0.0978(15) 0.0062(11) 0.0371(10) 0.0233(12)
    C10 0.0859(13) 0.1027(18) 0.0609(11) -0.0001(13) 0.0401(10) -0.0077(11)
    C6 0.1148(14) 0.0703(14) 0.0984(13) -0.0136(13) 0.0785(11) -0.0028(11)
    C5 0.0847(12) 0.0848(16) 0.1380(19) -0.0117(13) 0.0768(13) -0.0115(15)
    C11 0.0604(11) 0.130(2) 0.1072(17) -0.0126(13) 0.0480(11) -0.0340(16)
    C4 0.0587(11) 0.1000(19) 0.132(2) 0.0021(13) 0.0478(13) 0.0155(16)
_geom_special_details
;
All e.s.d.'s (except the e.s.d. in the dihedral angle between two l.s. planes)
are estimated using the full covariance matrix. The cell e.s.d.'s are taken
into account individually in the estimation of e.s.d.'s in distances, angles
and torsion angles; correlations between e.s.d.'s in cell parameters are only
used when they are defined by crystal symmetry. An approximate (isotropic)
treatment of cell e.s.d.'s is used for estimating e.s.d.'s involving l.s.
planes.
;
loop_
    _geom_bond_atom_site_label_1
    _geom_bond_atom_site_label_2
    _geom_bond_site_symmetry_2
    _geom_bond_distance
    _geom_bond_publ_flag
    Cl1 C7 . 1.748(2) ?
    N2 O3 . 1.225(2) ?
    N2 O2 . 1.251(2) ?
    N2 O4 . 1.258(2) ?
    N1 C8 . 1.486(2) ?
    N1 C9 . 1.503(2) ?
    N1 H2A . 0.9000 ?
    N1 H2B . 0.9000 ?
    C8 C1 . 1.517(3) ?
    C8 H8A . 0.9700 ?
    C8 H8B . 0.9700 ?
    O1 C1 . 1.418(2) ?
    O1 H101 . 0.8200 ?
    C9 C10 . 1.504(3) ?
    C9 C11 . 1.519(3) ?
    C9 H8 . 0.9800 ?
    C1 C2 . 1.509(3) ?
    C1 H1 . 0.9800 ?
    C2 C3 . 1.382(3) ?
    C2 C7 . 1.388(3) ?
    C7 C6 . 1.385(3) ?
    C3 C4 . 1.381(3) ?
    C3 H3 . 0.9300 ?
    C10 H9A . 0.9600 ?
    C10 H9B . 0.9600 ?
    C10 H9C . 0.9600 ?
    C6 C5 . 1.366(3) ?
    C6 H6 . 0.9300 ?
    C5 C4 . 1.368(4) ?
    C5 H5 . 0.9300 ?
    C11 H10A . 0.9600 ?
    C11 H10B . 0.9600 ?
    C11 H10C . 0.9600 ?
    C4 H4 . 0.9300 ?
loop_
    _geom_angle_atom_site_label_1
    _geom_angle_atom_site_label_2
    _geom_angle_atom_site_label_3
    _geom_angle_site_symmetry_1
    _geom_angle_site_symmetry_3
    _geom_angle
    _geom_angle_publ_flag
    O3 N2 O2 . . 121.46(16) ?
    O3 N2 O4 . . 120.26(16) ?
    O2 N2 O4 . . 118.27(16) ?
    C8 N1 C9 . . 114.86(13) ?
    C8 N1 H2A . . 108.6 ?
    C9 N1 H2A . . 108.6 ?
    C8 N1 H2B . . 108.6 ?
    C9 N1 H2B . . 108.6 ?
    H2A N1 H2B . . 107.5 ?
    N1 C8 C1 . . 111.59(14) ?
    N1 C8 H8A . . 109.3 ?
    C1 C8 H8A . . 109.3 ?
    N1 C8 H8B . . 109.3 ?
    C1 C8 H8B . . 109.3 ?
    H8A C8 H8B . . 108.0 ?
    C1 O1 H101 . . 109.5 ?
    N1 C9 C10 . . 110.28(16) ?
    N1 C9 C11 . . 108.21(16) ?
    C10 C9 C11 . . 112.7(2) ?
    N1 C9 H8 . . 108.5 ?
    C10 C9 H8 . . 108.5 ?
    C11 C9 H8 . . 108.5 ?
    O1 C1 C2 . . 113.60(15) ?
    O1 C1 C8 . . 111.75(15) ?
    C2 C1 C8 . . 108.90(15) ?
    O1 C1 H1 . . 107.4 ?
    C2 C1 H1 . . 107.4 ?
    C8 C1 H1 . . 107.4 ?
    C3 C2 C7 . . 116.40(19) ?
    C3 C2 C1 . . 120.90(18) ?
    C7 C2 C1 . . 122.68(17) ?
    C6 C7 C2 . . 122.1(2) ?
    C6 C7 Cl1 . . 118.28(17) ?
    C2 C7 Cl1 . . 119.66(16) ?
    C4 C3 C2 . . 122.0(2) ?
    C4 C3 H3 . . 119.0 ?
    C2 C3 H3 . . 119.0 ?
    C9 C10 H9A . . 109.5 ?
    C9 C10 H9B . . 109.5 ?
    H9A C10 H9B . . 109.5 ?
    C9 C10 H9C . . 109.5 ?
    H9A C10 H9C . . 109.5 ?
    H9B C10 H9C . . 109.5 ?
    C5 C6 C7 . . 119.7(2) ?
    C5 C6 H6 . . 120.2 ?
    C7 C6 H6 . . 120.2 ?
    C6 C5 C4 . . 119.8(2) ?
    C6 C5 H5 . . 120.1 ?
    C4 C5 H5 . . 120.1 ?
    C9 C11 H10A . . 109.5 ?
    C9 C11 H10B . . 109.5 ?
    H10A C11 H10B . . 109.5 ?
    C9 C11 H10C . . 109.5 ?
    H10A C11 H10C . . 109.5 ?
    H10B C11 H10C . . 109.5 ?
    C5 C4 C3 . . 120.0(2) ?
    C5 C4 H4 . . 120.0 ?
    C3 C4 H4 . . 120.0 ?
loop_
    _geom_torsion_atom_site_label_1
    _geom_torsion_atom_site_label_2
    _geom_torsion_atom_site_label_3
    _geom_torsion_atom_site_label_4
    _geom_torsion_site_symmetry_1
    _geom_torsion_site_symmetry_2
    _geom_torsion_site_symmetry_3
    _geom_torsion_site_symmetry_4
    _geom_torsion
    _geom_torsion_publ_flag
    C9 N1 C8 C1 . . . . 177.99(14) ?
    C8 N1 C9 C10 . . . . -68.4(2) ?
    C8 N1 C9 C11 . . . . 167.93(18) ?
    N1 C8 C1 O1 . . . . -59.77(18) ?
    N1 C8 C1 C2 . . . . 173.93(14) ?
    O1 C1 C2 C3 . . . . -44.5(3) ?
    C8 C1 C2 C3 . . . . 80.7(2) ?
    O1 C1 C2 C7 . . . . 136.94(19) ?
    C8 C1 C2 C7 . . . . -97.8(2) ?
    C3 C2 C7 C6 . . . . 0.8(3) ?
    C1 C2 C7 C6 . . . . 179.4(2) ?
    C3 C2 C7 Cl1 . . . . -178.09(18) ?
    C1 C2 C7 Cl1 . . . . 0.5(3) ?
    C7 C2 C3 C4 . . . . 0.0(4) ?
    C1 C2 C3 C4 . . . . -178.7(2) ?
    C2 C7 C6 C5 . . . . -1.1(4) ?
    Cl1 C7 C6 C5 . . . . 177.8(2) ?
    C7 C6 C5 C4 . . . . 0.6(4) ?
    C6 C5 C4 C3 . . . . 0.2(4) ?
    C2 C3 C4 C5 . . . . -0.5(4) ?
loop_
    _geom_hbond_atom_site_label_D
    _geom_hbond_atom_site_label_H
    _geom_hbond_atom_site_label_A
    _geom_hbond_site_symmetry_A
    _geom_hbond_distance_DH
    _geom_hbond_distance_HA
    _geom_hbond_distance_DA
    _geom_hbond_angle_DHA
    N1 H2A O4 . 0.90 1.97 2.843(2) 163.0
    N1 H2B O2 2 0.90 1.93 2.8234(19) 169.6
    O1 H101 O4 3_666 0.82 1.98 2.7614(19) 158.4
