# Supplementary material for: N-[2-(2-Chloro­phen­yl)-2-hydroxy­ethyl]propan-2-aminium nitrate
Source: Acta Crystallogr Sect E Struct Rep Online. 2010 Jan 16;66(Pt 2):o391. doi: 10.1107/S1600536809054506 (PMC2979831; doi:10.1107/S1600536809054506)
Supplement: Supplementary file 2 [file e-66-0o391-Isup2.hkl]

#
# h,k,l, Fc-squared, Fo-squared, sigma(Fo-squared) and status flag
#
data_I
_shelx_title ' fh-11a in P 21/n'
_shelx_refln_list_code          4
_shelx_F_calc_maximum      122.12
_exptl_crystal_F_000       584.00
_reflns_d_resolution_high  0.7711
 
loop_
 _symmetry_equiv_pos_as_xyz
 'x, y, z'
 '-x+1/2, y+1/2, -z+1/2'
 '-x, -y, -z'
 'x-1/2, -y-1/2, z-1/2'
 
_cell_length_a    11.9551
_cell_length_b    10.4563
_cell_length_c    12.2968
_cell_angle_alpha  90.000
_cell_angle_beta  115.109
_cell_angle_gamma  90.000
 
_shelx_F_squared_multiplier     1.000
 
loop_
 _refln_index_h
 _refln_index_k
 _refln_index_l
 _refln_F_squared_calc
 _refln_F_squared_meas
 _refln_F_squared_sigma
 _refln_observed_status
   2   0   0     1037.67     1037.71      8.29 o
   4   0   0     2512.51     2485.00     22.71 o
   6   0   0     1538.35     1695.74     17.03 o
   8   0   0      804.94      803.13      9.49 o
  10   0   0        8.31        7.91      1.78 o
  12   0   0        2.31        0.59      1.67 o
  14   0   0        7.66        0.45      1.73 o
   2   1   0      450.50      333.08      3.36 o
   3   1   0     4884.87     4809.48     51.85 o
   4   1   0      194.11      191.61      1.84 o
   5   1   0      166.12      168.18      1.91 o
   6   1   0     1524.25     1475.61     13.26 o
   7   1   0      448.77      432.06      3.93 o
   8   1   0        0.67        0.33      0.59 o
   9   1   0       48.18       51.74      1.77 o
  10   1   0        4.02        3.71      1.10 o
  11   1   0       34.58       39.63      1.83 o
  12   1   0        2.83        2.26      1.32 o
  13   1   0        7.28        0.46      1.19 o
  14   1   0        0.37        0.64      3.02 o
   0   2   0      163.43      100.26      1.78 o
   1   2   0       51.78       40.23      0.75 o
   2   2   0      142.54      137.43      2.47 o
   3   2   0      156.12      145.45      2.48 o
   4   2   0     1954.99     1821.91     12.35 o
   5   2   0      707.34      699.34      5.11 o
   6   2   0       23.89       20.14      0.83 o
   7   2   0      399.22      395.59      3.72 o
   8   2   0        6.81        7.17      1.06 o
   9   2   0      105.63      109.80      2.00 o
  10   2   0        0.27        1.16      0.91 o
  11   2   0       31.95       37.76      1.58 o
  12   2   0        4.40        1.70      1.20 o
  13   2   0        3.25        3.53      2.30 o
   1   3   0       24.28       15.23      0.72 o
   2   3   0     1005.45      916.96      8.40 o
   3   3   0     1453.89     1345.20     29.13 o
   4   3   0       62.75       61.35      1.91 o
   5   3   0      329.33      324.08      2.66 o
   6   3   0        6.21        5.23      0.78 o
   7   3   0      183.83      174.09      1.94 o
   8   3   0       28.59       34.21      1.11 o
   9   3   0      103.45      110.58      2.15 o
  10   3   0       26.91       24.37      1.74 o
  11   3   0       10.86       11.87      1.49 o
  12   3   0        6.89        9.23      3.63 o
  13   3   0        6.01        7.08      2.78 o
   0   4   0     4750.65     4715.78     62.68 o
   1   4   0     1613.53     1579.31     13.09 o
   2   4   0      443.92      429.03      4.45 o
   3   4   0       77.29       76.77      1.13 o
   4   4   0      520.78      525.29      6.58 o
   5   4   0        9.12       11.62      1.54 o
   6   4   0       15.03       14.65      1.75 o
   7   4   0       19.31       14.22      1.55 o
   8   4   0      107.97      111.83      2.87 o
   9   4   0        2.36        3.62      1.47 o
  10   4   0        0.47        1.46      1.49 o
  11   4   0        0.75       -0.96      1.54 o
  12   4   0        2.01        3.42      2.13 o
  13   4   0        6.48        6.13      3.22 o
   1   5   0     1050.69     1002.28      8.75 o
   2   5   0      107.45      109.53      2.17 o
   3   5   0      830.44      759.24      6.68 o
   4   5   0        4.26        6.37      0.55 o
   5   5   0        0.27        0.85      1.16 o
   6   5   0       69.54       62.84      3.16 o
   7   5   0       64.20       73.02      2.34 o
   8   5   0        1.95        0.97      1.57 o
   9   5   0        5.32        9.04      2.01 o
  10   5   0        1.84        0.42      1.30 o
  11   5   0        0.04       -0.33      1.19 o
  12   5   0        3.01        3.03      2.39 o
  13   5   0        0.54        3.51      2.29 o
   0   6   0      395.20      344.10      5.96 o
   1   6   0       24.09       25.80      1.24 o
   2   6   0      746.63      798.71     12.66 o
   3   6   0       31.62       36.08      1.57 o
   4   6   0       32.00       39.50      1.51 o
   5   6   0      214.12      207.38      4.97 o
   6   6   0       46.17       55.90      3.34 o
   7   6   0        0.00        1.56      1.25 o
   8   6   0        5.51        4.74      1.68 o
   9   6   0       45.22       43.41      2.70 o
  10   6   0        1.44        2.22      1.87 o
  11   6   0       13.86       17.71      8.93 o
  12   6   0       13.37       10.30      5.00 o
   1   7   0      489.36      502.91      5.50 o
   2   7   0        0.13        1.34      0.90 o
   3   7   0        8.76       11.78      1.21 o
   4   7   0      201.43      211.50      2.70 o
   5   7   0        4.61        8.64      2.51 o
   6   7   0        3.69        5.99      2.34 o
   7   7   0       90.52       83.58      3.05 o
   8   7   0      176.51      217.04      4.78 o
   9   7   0        1.26        1.25      1.51 o
  10   7   0        4.58        0.81      1.74 o
  11   7   0        0.34        0.86      1.80 o
  12   7   0       11.22        4.75      3.47 o
   0   8   0       59.32       54.48      2.87 o
   1   8   0        0.21        0.86      0.88 o
   2   8   0       18.36       25.26      2.42 o
   3   8   0       39.82       38.69      2.16 o
   4   8   0        2.32        0.96      0.60 o
   5   8   0        1.93        0.87      0.59 o
   6   8   0       36.77       36.58      3.46 o
   7   8   0        4.83        9.05      3.26 o
   8   8   0        3.42        0.67      1.38 o
   9   8   0        1.46       -0.97      1.48 o
  10   8   0       12.20        5.26      2.46 o
  11   8   0        0.02        0.03      2.07 o
   1   9   0       44.96       42.88      1.98 o
   2   9   0        4.11        4.63      1.46 o
   3   9   0      177.93      182.00      4.14 o
   4   9   0        3.76        1.97      0.88 o
   5   9   0       35.27       33.93      2.58 o
   6   9   0       55.92       55.44      4.19 o
   7   9   0       31.92       36.09      4.11 o
   8   9   0        0.82        0.30      1.72 o
   9   9   0       16.49       15.47      5.75 o
  10   9   0        4.15        1.55      3.08 o
   0  10   0        4.37        2.10      1.63 o
   1  10   0       10.56        9.13      1.56 o
   2  10   0        0.30        0.51      0.95 o
   3  10   0      185.72      204.68      4.33 o
   4  10   0       62.57       69.31      2.24 o
   5  10   0       27.35       23.86      1.39 o
   6  10   0        3.86        4.76      2.86 o
   7  10   0        0.26       -2.77      2.82 o
   8  10   0        0.26        1.92      2.89 o
   9  10   0        7.71        6.34      3.76 o
   1  11   0        2.47        4.03      1.61 o
   2  11   0        7.98        8.60      1.94 o
   3  11   0        0.78        1.17      1.08 o
   4  11   0        0.25       -0.26      0.91 o
   5  11   0        8.46        4.12      2.85 o
   6  11   0        8.83        6.99      3.25 o
   7  11   0        1.22       -1.20      3.14 o
   8  11   0        1.62       -0.31      3.60 o
   0  12   0        3.86        4.61      2.53 o
   1  12   0       22.80       19.48      2.46 o
   2  12   0        4.86        4.89      1.75 o
   3  12   0        0.56        0.77      1.10 o
   4  12   0       22.99       17.28      7.44 o
   5  12   0       10.17        9.37      4.30 o
   6  12   0        6.51        3.00      3.33 o
   1  13   0        1.12        0.28      1.36 o
   2  13   0        0.36        1.00      1.90 o
   3  13   0        0.06        0.14      1.51 o
 -13   0   1        0.96       -0.03      1.16 o
 -11   0   1       22.94       24.80      2.57 o
  -9   0   1      531.98      529.74      7.91 o
  -7   0   1        4.21        2.61      1.06 o
  -5   0   1        9.36       11.20      1.13 o
  -3   0   1    13248.17    14298.03    302.65 o
   1   0   1     2549.48     2331.01     21.41 o
   3   0   1     1563.49     1512.09     15.85 o
   5   0   1       11.39       12.14      0.97 o
   7   0   1       25.10       33.84      1.79 o
   9   0   1       63.53       60.06      2.37 o
  11   0   1       15.61       17.82      2.96 o
  13   0   1        6.90       -0.17      2.38 o
 -14   1   1        0.04        0.98      1.43 o
 -13   1   1        5.78        0.97      1.35 o
 -12   1   1        1.50        2.41      1.25 o
 -11   1   1       14.19        8.87      1.40 o
 -10   1   1        1.78       -0.03      0.69 o
  -9   1   1       42.20       43.66      1.54 o
  -8   1   1       49.59       53.71      1.47 o
  -7   1   1      447.48      444.44      4.00 o
  -6   1   1       60.99       53.42      1.26 o
  -5   1   1     1172.72     1208.86      8.59 o
  -4   1   1       39.03       43.57      1.25 o
  -3   1   1      611.38      600.65      4.44 o
  -2   1   1     1127.01     1127.81      8.83 o
   1   1   1     3015.54     2753.59     53.90 o
   2   1   1       38.47       24.42      0.60 o
   3   1   1     2839.86     2835.21     21.21 o
   4   1   1     3247.92     3243.56     21.19 o
   5   1   1      376.61      400.71      3.14 o
   6   1   1       96.24       86.32      1.41 o
   7   1   1      801.44      818.77      6.73 o
   8   1   1       11.08       12.79      1.08 o
   9   1   1      103.40      110.16      2.23 o
  10   1   1       15.39       22.28      1.35 o
  11   1   1        0.08        0.76      1.04 o
  12   1   1        0.00       -0.19      0.97 o
  13   1   1        0.03        0.50      2.38 o
 -14   2   1        5.67        7.36      3.66 o
 -13   2   1        0.24        0.41      1.03 o
 -12   2   1        0.01       -0.04      1.10 o
 -11   2   1        9.40        4.82      1.27 o
 -10   2   1       16.15       19.72      1.52 o
  -9   2   1       21.86       23.17      1.35 o
  -8   2   1       57.76       65.43      1.51 o
  -7   2   1      433.78      450.50      4.10 o
  -6   2   1      114.36      120.99      1.61 o
  -5   2   1      455.42      397.54      3.35 o
  -4   2   1       13.74       29.26      1.00 o
  -3   2   1     3235.01     3181.19     23.36 o
  -2   2   1     6548.58     6818.49     51.73 o
  -1   2   1     1789.28     1639.97     13.84 o
   0   2   1     8224.35     8416.09     77.09 o
   1   2   1     6246.86     5929.54    104.19 o
   2   2   1      100.43       97.74      1.68 o
   3   2   1     1174.03     1069.85     10.24 o
   4   2   1       16.14       17.83      0.62 o
   5   2   1      133.48      121.39      1.74 o
   6   2   1      397.10      424.95      3.85 o
   7   2   1      244.28      271.33      2.91 o
   8   2   1      177.91      169.05      2.72 o
   9   2   1       43.85       49.69      1.99 o
  10   2   1       39.71       42.74      1.73 o
  11   2   1        0.55        1.12      1.02 o
  12   2   1        1.09        1.32      1.60 o
  13   2   1        2.93        6.30      2.87 o
 -14   3   1        1.61        1.22      2.15 o
 -13   3   1        6.44        6.90      2.83 o
 -12   3   1       26.52       29.74      4.74 o
 -11   3   1       64.98       73.16      2.19 o
 -10   3   1        1.88        1.47      0.80 o
  -9   3   1       27.52       32.45      1.30 o
  -8   3   1      237.51      232.11      2.71 o
  -7   3   1       10.55        9.86      0.81 o
  -6   3   1      936.03      962.74      7.25 o
  -5   3   1       97.87      121.51      1.51 o
  -4   3   1       45.01       41.31      1.21 o
  -3   3   1     2896.93     2799.42     23.65 o
  -2   3   1       57.28       70.91      1.19 o
  -1   3   1     2274.18     2245.87     20.21 o
   0   3   1    11301.38    11576.08    102.17 o
   1   3   1       45.13       28.91      0.81 o
   2   3   1      100.41       90.17      1.74 o
   3   3   1       94.60       81.78      2.61 o
   4   3   1      351.05      378.74      4.03 o
   5   3   1      139.17      151.64      2.51 o
   6   3   1      669.40      672.65      7.25 o
   7   3   1       10.20        8.84      0.85 o
   8   3   1        1.24        1.11      0.77 o
   9   3   1        0.20        0.44      0.63 o
  10   3   1        0.02        0.09      0.69 o
  11   3   1        0.04       -0.48      1.29 o
  12   3   1        2.43        1.89      1.88 o
  13   3   1        9.38        7.26      2.89 o
 -13   4   1        8.87        8.16      3.45 o
 -12   4   1        0.61        2.05      2.17 o
 -11   4   1        6.14        4.18      1.15 o
 -10   4   1        6.87        6.98      0.68 o
  -9   4   1       21.04       26.03      1.74 o
  -8   4   1       17.45       17.64      0.68 o
  -7   4   1      107.07      108.52      1.49 o
  -6   4   1        0.57        0.52      0.55 o
  -5   4   1      778.23      822.97      7.74 o
  -4   4   1       17.86       13.92      0.87 o
  -3   4   1      459.25      397.71      3.39 o
  -2   4   1      952.96      959.75      8.12 o
  -1   4   1      722.96      720.50      6.85 o
   0   4   1       80.33       61.86      1.25 o
   1   4   1      293.88      251.19      3.08 o
   2   4   1      274.54      251.60      2.42 o
   3   4   1     1224.08     1170.94     14.86 o
   4   4   1       63.55       62.62      1.69 o
   5   4   1       70.28       61.70      2.25 o
   6   4   1       54.75       47.46      1.77 o
   7   4   1       33.79       37.18      1.81 o
   8   4   1        0.02        0.34      0.99 o
   9   4   1       26.99       35.64      2.38 o
  10   4   1        5.18        3.77      1.61 o
  11   4   1        3.61        5.51      2.27 o
  12   4   1        0.03        0.86      1.67 o
 -13   5   1        2.63        3.76      2.20 o
 -12   5   1        0.13       -1.38      2.07 o
 -11   5   1        0.25        0.26      1.35 o
 -10   5   1        1.48        1.01      1.39 o
  -9   5   1        4.76        5.69      1.66 o
  -8   5   1        0.67        0.74      1.43 o
  -7   5   1      210.50      238.23      6.34 o
  -6   5   1       26.03       36.83      2.28 o
  -5   5   1      250.48      259.50      3.26 o
  -4   5   1        1.28        1.04      0.48 o
  -3   5   1       26.57       25.06      1.06 o
  -2   5   1        4.52        5.58      0.89 o
  -1   5   1      294.19      255.81      3.22 o
   0   5   1      691.03      731.12      6.50 o
   1   5   1      548.10      534.75      5.42 o
   2   5   1      391.25      376.29      3.71 o
   3   5   1      684.08      692.30      7.11 o
   4   5   1       22.61       30.42      3.30 o
   5   5   1        7.11        4.44      1.05 o
   6   5   1       13.51       11.05      1.32 o
   7   5   1       42.98       45.91      2.55 o
   8   5   1       16.83        9.49      2.04 o
   9   5   1        4.27        3.16      1.98 o
  10   5   1        1.89        1.17      1.98 o
  11   5   1        5.80        4.25      2.14 o
  12   5   1        0.11        0.95      1.73 o
 -12   6   1        0.00        0.31      1.56 o
 -11   6   1       19.06        0.21      1.79 o
 -10   6   1        5.34        0.41      1.54 o
  -9   6   1        2.17        0.15      1.11 o
  -8   6   1       92.55      105.76      3.11 o
  -7   6   1       38.49       38.71      2.71 o
  -6   6   1      209.93      221.21      4.91 o
  -5   6   1      585.88      569.96      5.57 o
  -4   6   1      405.64      436.14      4.66 o
  -3   6   1      329.56      348.92      3.87 o
  -2   6   1      126.31      117.02      2.49 o
  -1   6   1      772.82      767.40      8.04 o
   0   6   1     1650.42     1706.51     14.90 o
   1   6   1      399.33      390.40      5.14 o
   2   6   1      358.21      358.55      4.15 o
   3   6   1       23.22       28.56      1.33 o
   4   6   1      185.97      192.71      4.60 o
   5   6   1        1.79        3.54      1.86 o
   6   6   1       30.19       28.34      1.70 o
   7   6   1        6.92        5.78      1.37 o
   8   6   1        6.72        4.28      1.61 o
   9   6   1       22.10        8.16      6.65 o
  10   6   1        6.68        2.50      1.80 o
  11   6   1        2.51        0.56      1.70 o
  12   6   1        5.65        7.75      2.51 o
 -12   7   1        0.18        0.54      2.20 o
 -11   7   1       37.01       50.41      4.40 o
 -10   7   1        3.34        0.79      1.66 o
  -9   7   1        0.78        1.01      1.54 o
  -8   7   1        2.22        5.08      2.87 o
  -7   7   1        0.17        3.03      2.50 o
  -6   7   1        2.27        2.43      2.00 o
  -5   7   1       56.89       51.55      2.02 o
  -4   7   1      132.94      121.51      2.03 o
  -3   7   1      117.88      127.62      2.34 o
  -2   7   1       53.48       53.08      2.25 o
  -1   7   1        0.72       -0.33      0.86 o
   0   7   1      553.42      603.83      6.43 o
   1   7   1       71.44       79.05      2.10 o
   2   7   1       49.38       54.69      1.46 o
   3   7   1      212.60      208.18      3.24 o
   4   7   1        0.07        0.29      0.27 o
   5   7   1        1.45       -0.50      2.01 o
   6   7   1       18.39       21.81      1.74 o
   7   7   1      270.09      296.57      5.55 o
   8   7   1        2.47        1.68      1.76 o
   9   7   1        0.33        0.50      1.37 o
  10   7   1        1.78        0.75      1.55 o
  11   7   1       13.23        0.07      2.48 o
 -11   8   1       27.37       26.88     10.44 o
 -10   8   1       16.15       11.18      4.90 o
  -9   8   1        0.51       -0.01      1.48 o
  -8   8   1        0.26        0.65      2.33 o
  -7   8   1        9.72       10.51      2.95 o
  -6   8   1        8.31        4.40      0.53 o
  -5   8   1      166.79      190.04      2.83 o
  -4   8   1      353.45      402.99      4.93 o
  -3   8   1        2.03        2.18      1.16 o
  -2   8   1       81.03       81.77      3.37 o
  -1   8   1      151.66      150.86      4.09 o
   0   8   1       85.09       93.48      2.62 o
   1   8   1       15.67       14.28      1.17 o
   2   8   1       26.55       27.94      1.78 o
   3   8   1        0.06        0.54      0.76 o
   4   8   1       38.29       35.70      4.19 o
   5   8   1       62.63       62.94      3.97 o
   6   8   1       24.60       28.49      3.53 o
   7   8   1       54.24       65.82      3.26 o
   8   8   1        6.66        4.98      2.04 o
   9   8   1        7.09        2.05      1.53 o
  10   8   1        5.67        0.06      2.11 o
 -10   9   1       28.39       22.57      8.33 o
  -9   9   1        0.33       -0.96      1.75 o
  -8   9   1        0.07       -0.09      2.07 o
  -7   9   1       21.80       33.73      4.79 o
  -6   9   1        0.88       -0.11      0.53 o
  -5   9   1       33.05       41.09      1.62 o
  -4   9   1       19.52       17.63      1.49 o
  -3   9   1       65.75       79.38      2.21 o
  -2   9   1        0.60        0.96      1.12 o
  -1   9   1       27.00       34.96      1.92 o
   0   9   1        2.17        2.80      1.04 o
   1   9   1       27.62       25.57      1.41 o
   2   9   1       30.75       31.90      1.84 o
   3   9   1       86.05      105.39      2.91 o
   4   9   1       45.15       47.99      1.84 o
   5   9   1        6.33        3.89      2.55 o
   6   9   1      141.69      153.14      6.04 o
   7   9   1        0.95        1.65      1.17 o
   8   9   1       16.26       13.88      6.52 o
   9   9   1        0.87        0.86      3.11 o
  10   9   1        1.05        0.68      2.80 o
  -9  10   1        0.03        0.38      1.53 o
  -8  10   1        3.44        3.52      3.51 o
  -7  10   1       31.53       32.75      4.09 o
  -6  10   1        3.35        6.18      3.14 o
  -5  10   1       15.78       12.57      1.40 o
  -4  10   1       17.68       14.38      1.44 o
  -3  10   1        5.02        2.15      1.36 o
  -2  10   1        4.67        5.87      1.68 o
  -1  10   1        3.23        4.54      1.29 o
   0  10   1       61.48       51.33      2.06 o
   1  10   1       97.73      111.63      2.99 o
   2  10   1        3.52        5.33      1.26 o
   3  10   1        7.17       10.57      1.50 o
   4  10   1       11.84       15.57      1.05 o
   5  10   1        1.81        0.17      2.27 o
   6  10   1       10.84       10.43      3.34 o
   7  10   1       13.21       17.93      3.94 o
   8  10   1        0.03        0.00      2.18 o
   9  10   1        3.54        3.18      4.18 o
  -8  11   1        3.88        4.37      3.35 o
  -7  11   1        0.07        2.18      3.14 o
  -6  11   1       44.90       40.55     15.07 o
  -5  11   1        7.41        4.52      1.30 o
  -4  11   1       42.04       40.70      2.48 o
  -3  11   1        0.01        1.45      1.39 o
  -2  11   1        0.00       -0.48      1.09 o
  -1  11   1        3.88        5.07      1.58 o
   0  11   1        3.49        2.25      1.47 o
   1  11   1       15.68       20.78      2.13 o
   2  11   1       65.27       76.80      3.14 o
   3  11   1        9.76        4.33      1.57 o
   4  11   1        7.97        9.98      2.31 o
   5  11   1        1.15        0.30      2.16 o
   6  11   1        0.01        0.19      2.25 o
   7  11   1        0.28        1.56      2.93 o
  -6  12   1        0.08       -0.90      2.52 o
  -5  12   1       17.98        4.49      4.28 o
  -4  12   1        8.28        2.10      1.52 o
  -3  12   1        5.48        2.87      1.51 o
  -2  12   1       22.38       22.23      3.47 o
  -1  12   1       16.58       14.55      2.04 o
   0  12   1        3.94        1.46      1.48 o
   1  12   1        1.64        1.93      1.73 o
   2  12   1        0.33       -0.88      1.34 o
   3  12   1        0.01       -0.42      1.87 o
   4  12   1        0.00        2.95      4.28 o
   5  12   1        1.35       -0.35      3.46 o
   6  12   1        9.41        8.27      3.76 o
  -4  13   1        1.83        0.76      1.79 o
  -3  13   1        0.64        1.11      1.33 o
  -2  13   1        2.51        2.84      1.82 o
  -1  13   1        1.54        2.40      1.79 o
   0  13   1        1.82        1.09      1.78 o
   1  13   1        7.99        4.15      1.93 o
   2  13   1        0.04       -0.07      1.22 o
   3  13   1        0.20       -0.32      2.60 o
 -14   0   2        4.34        0.25      1.83 o
 -12   0   2        2.70        4.56      1.89 o
 -10   0   2      229.63      201.78      4.65 o
  -8   0   2      462.26      491.99      7.01 o
  -6   0   2      155.92      164.94      3.01 o
  -4   0   2    14912.46    15411.08    185.35 o
  -2   0   2     2004.96     1936.02     23.19 o
   0   0   2     1089.21     1122.61     15.06 o
   2   0   2      493.36      525.71      7.17 o
   4   0   2       96.41       86.41      1.97 o
   6   0   2      500.84      436.61      5.26 o
   8   0   2        1.06        0.78      1.01 o
  10   0   2       22.97       29.76      2.44 o
  12   0   2       30.52       41.31      3.75 o
 -14   1   2        4.51        0.21      1.06 o
 -13   1   2        5.46        1.10      1.32 o
 -12   1   2        0.85        0.00      0.88 o
 -11   1   2       11.13        7.21      1.41 o
 -10   1   2      336.56      363.90      4.54 o
  -9   1   2        0.02        0.80      0.98 o
  -8   1   2       66.92       73.44      2.25 o
  -7   1   2        1.99        2.26      0.78 o
  -6   1   2      695.78      757.78      7.04 o
  -5   1   2      775.06      795.79      6.60 o
  -4   1   2       50.29       40.84      2.29 o
  -3   1   2     1736.69     1790.19     16.72 o
  -2   1   2     1818.52     1698.66     14.69 o
  -1   1   2     6521.44     6461.30     58.90 o
   0   1   2     6033.31     5822.90     60.48 o
   1   1   2     1794.04     1675.28     15.65 o
   2   1   2     2386.67     2425.53     18.77 o
   3   1   2        1.70        3.21      0.54 o
   4   1   2      303.95      325.40      2.92 o
   5   1   2      233.10      257.60      3.21 o
   6   1   2      130.68      134.77      1.98 o
   7   1   2       96.51      105.38      1.86 o
   8   1   2      345.30      370.52      4.08 o
   9   1   2        3.78        5.22      1.16 o
  10   1   2        1.38        0.98      1.18 o
  11   1   2        0.43        1.54      1.22 o
  12   1   2        7.08        4.33      2.62 o
  13   1   2        6.88        3.36      3.13 o
 -14   2   2        0.71       -0.22      1.58 o
 -13   2   2        0.00        0.24      1.01 o
 -12   2   2        0.01       -0.38      0.87 o
 -11   2   2       27.21       32.51      1.65 o
 -10   2   2       20.36       26.99      1.54 o
  -9   2   2        1.37        2.03      0.92 o
  -8   2   2       88.46       90.41      1.74 o
  -7   2   2      188.70      174.60      2.31 o
  -6   2   2      665.69      666.68      5.84 o
  -5   2   2     1039.29     1091.50      8.76 o
  -4   2   2     1342.45     1313.17     11.58 o
  -3   2   2      885.15      885.62     10.79 o
  -2   2   2     7251.01     7755.82     60.43 o
  -1   2   2     5513.91     5452.46     44.08 o
   0   2   2     6522.05     6213.97    152.81 o
   1   2   2      352.93      320.63      3.69 o
   2   2   2      264.20      233.03      2.27 o
   3   2   2      658.85      639.26      4.84 o
   4   2   2      431.81      478.01      3.93 o
   5   2   2      109.95      105.88      1.68 o
   6   2   2        1.81        0.99      0.75 o
   7   2   2       48.08       51.93      1.54 o
   8   2   2       88.31       87.63      2.08 o
   9   2   2       26.36       30.08      1.45 o
  10   2   2        6.80        6.35      1.21 o
  11   2   2        4.57        3.82      1.35 o
  12   2   2        1.22        1.32      2.23 o
 -14   3   2        0.01        3.30      2.32 o
 -13   3   2       12.26       16.34      4.20 o
 -12   3   2        0.99        0.04      0.72 o
 -11   3   2       40.08       51.11      1.83 o
 -10   3   2        7.42        9.72      1.02 o
  -9   3   2        0.94        0.26      0.75 o
  -8   3   2      138.43      136.71      2.06 o
  -7   3   2      243.07      247.94      2.98 o
  -6   3   2      721.15      665.77      5.73 o
  -5   3   2      784.29      839.59      7.07 o
  -4   3   2      384.34      378.80      3.55 o
  -3   3   2       83.59       89.20      1.42 o
  -2   3   2       47.38       63.87      1.41 o
  -1   3   2      219.41      194.83      3.02 o
   0   3   2     2072.48     1931.22     16.60 o
   1   3   2      654.54      692.22      7.03 o
   2   3   2      103.63       77.94      1.14 o
   3   3   2       49.71       42.07      0.53 o
   4   3   2     1051.66     1006.11     12.84 o
   5   3   2      266.11      258.91      2.93 o
   6   3   2       17.20       17.18      0.67 o
   7   3   2       81.13       86.09      1.36 o
   8   3   2      182.94      186.87      2.34 o
   9   3   2        0.25        0.83      0.54 o
  10   3   2       12.03       12.29      1.60 o
  11   3   2        0.00        0.22      1.44 o
  12   3   2        0.64        2.21      2.98 o
 -14   4   2        0.09        0.92      2.62 o
 -13   4   2        0.35        0.45      1.72 o
 -12   4   2       17.31       23.02      4.02 o
 -11   4   2        0.32       -0.39      0.65 o
 -10   4   2        0.83       -0.08      0.42 o
  -9   4   2      112.15      106.92      1.91 o
  -8   4   2        0.07        0.86      0.56 o
  -7   4   2       70.35       76.46      1.76 o
  -6   4   2       55.89       52.22      1.16 o
  -5   4   2     1182.53     1200.08      9.66 o
  -4   4   2     1006.37     1006.56      8.98 o
  -3   4   2      226.24      192.83      2.43 o
  -2   4   2      145.13      138.72      1.78 o
  -1   4   2     3710.21     3941.59     43.00 o
   0   4   2        0.01        0.64      0.42 o
   1   4   2      942.89      936.51      7.52 o
   2   4   2      140.22      139.48      1.62 o
   3   4   2      676.51      677.62      9.27 o
   4   4   2      252.94      259.49      3.38 o
   5   4   2       50.28       46.22      1.61 o
   6   4   2       71.33       68.71      2.16 o
   7   4   2      637.22      661.24      8.48 o
   8   4   2       28.63       31.95      2.50 o
   9   4   2        0.12       -0.66      1.13 o
  10   4   2        2.76        2.50      1.79 o
  11   4   2        4.94        4.73      2.24 o
  12   4   2        0.55        0.43      1.68 o
 -13   5   2        0.07       -1.80      1.97 o
 -12   5   2        3.62        2.43      2.08 o
 -11   5   2       22.87       10.24      4.94 o
 -10   5   2       66.69       78.28      3.63 o
  -9   5   2       14.66       11.75      1.07 o
  -8   5   2        1.51        2.69      0.92 o
  -7   5   2        0.80        2.01      0.91 o
  -6   5   2      186.91      179.23      2.70 o
  -5   5   2      287.89      286.32      3.65 o
  -4   5   2      423.40      422.91      3.96 o
  -3   5   2        1.59        1.95      0.63 o
  -2   5   2      823.42      763.44      7.77 o
  -1   5   2      958.77      929.26      9.23 o
   0   5   2      264.52      217.70      2.96 o
   1   5   2      158.58      178.69      1.95 o
   2   5   2     1234.25     1251.85     11.74 o
   3   5   2       58.60       59.34      2.87 o
   4   5   2      141.79      132.41      2.43 o
   5   5   2        0.88        1.40      0.72 o
   6   5   2       58.87       57.41      1.90 o
   7   5   2       31.68       34.88      1.89 o
   8   5   2       17.60       20.22      1.92 o
   9   5   2        3.98        1.52      1.35 o
  10   5   2        1.43        0.19      1.47 o
  11   5   2        0.13        0.09      2.18 o
  12   5   2        2.24        1.37      2.06 o
 -13   6   2        1.18       -0.77      1.82 o
 -12   6   2       12.58        2.91      2.28 o
 -11   6   2       27.64       23.00      9.32 o
 -10   6   2        3.43        1.47      1.63 o
  -9   6   2       22.05       18.99      2.30 o
  -8   6   2        4.60        4.38      0.58 o
  -7   6   2        3.09        2.45      0.50 o
  -6   6   2      922.54      904.77      9.89 o
  -5   6   2       71.58       71.61      1.46 o
  -4   6   2      246.94      234.39      3.02 o
  -3   6   2       89.35       86.23      1.84 o
  -2   6   2      238.15      251.39      3.49 o
  -1   6   2      358.34      325.08      4.00 o
   0   6   2      106.63       99.36      2.39 o
   1   6   2       58.90       84.18      2.23 o
   2   6   2       59.60       60.04      1.62 o
   3   6   2      204.38      200.40      2.68 o
   4   6   2      129.34      125.00      2.30 o
   5   6   2        4.76        3.76      1.17 o
   6   6   2        5.69        3.79      1.35 o
   7   6   2        4.90        6.21      1.39 o
   8   6   2        6.58        6.01      1.54 o
   9   6   2        4.76        1.57      1.82 o
  10   6   2        1.70        0.45      1.69 o
  11   6   2       11.43        6.70      6.47 o
 -12   7   2       20.84       19.35      8.26 o
 -11   7   2        1.37        1.00      1.71 o
 -10   7   2        0.14        0.13      1.24 o
  -9   7   2        0.86        1.56      1.99 o
  -8   7   2        2.78        3.29      2.02 o
  -7   7   2       41.04       45.22      1.11 o
  -6   7   2       27.25       29.10      1.23 o
  -5   7   2       51.57       54.31      1.50 o
  -4   7   2       74.42       70.93      1.77 o
  -3   7   2       11.31       12.42      1.25 o
  -2   7   2      240.25      242.74      3.71 o
  -1   7   2       33.51       35.41      1.53 o
   0   7   2      851.28      844.02     10.34 o
   1   7   2        2.69        2.99      0.70 o
   2   7   2       37.35       38.99      1.35 o
   3   7   2        9.38        7.23      0.95 o
   4   7   2      759.59      787.34     12.48 o
   5   7   2       34.35       39.49      2.41 o
   6   7   2        7.49        7.51      1.13 o
   7   7   2        0.21        0.71      1.25 o
   8   7   2       22.79       22.33      8.23 o
   9   7   2        0.00        0.03      1.24 o
  10   7   2        1.89       -0.33      2.56 o
  11   7   2        1.61       -0.36      2.49 o
 -12   8   2       10.28        8.50      3.41 o
 -11   8   2        2.44        0.95      1.95 o
 -10   8   2       22.22       22.10      8.33 o
  -9   8   2        0.65        0.45      2.44 o
  -8   8   2        0.34        1.16      2.17 o
  -7   8   2       98.01      110.47      4.10 o
  -6   8   2      202.85      201.37      3.15 o
  -5   8   2       75.45       84.20      2.19 o
  -4   8   2      258.74      250.38      3.61 o
  -3   8   2        0.11       -0.05      0.62 o
  -2   8   2       70.06       70.40      2.25 o
  -1   8   2       20.91       19.14      1.48 o
   0   8   2        8.71       13.92      1.23 o
   1   8   2       40.57       52.37      1.70 o
   2   8   2       61.67       57.29      1.62 o
   3   8   2      125.74      144.68      3.84 o
   4   8   2        3.21        5.92      2.47 o
   5   8   2       68.02       58.82      2.33 o
   6   8   2       83.44       74.77      2.31 o
   7   8   2       98.28      108.79      7.39 o
   8   8   2        0.27       -0.09      2.18 o
   9   8   2        2.03       -0.30      2.32 o
  10   8   2        5.50        0.67      3.09 o
 -11   9   2        2.42        2.04      2.95 o
 -10   9   2        8.73        5.37      2.98 o
  -9   9   2        2.44        3.15      2.90 o
  -8   9   2        0.81        2.38      2.87 o
  -7   9   2        5.24        7.40      1.13 o
  -6   9   2       92.04      109.28      2.59 o
  -5   9   2       68.82       70.07      2.81 o
  -4   9   2       10.48       13.55      1.44 o
  -3   9   2       74.18       91.12      2.37 o
  -2   9   2        1.44        3.92      1.31 o
  -1   9   2       34.98       34.04      2.01 o
   0   9   2       46.81       66.31      2.15 o
   1   9   2      117.59      123.46      2.47 o
   2   9   2        4.69        8.11      1.01 o
   3   9   2       73.66       66.72      2.29 o
   4   9   2        9.27       13.30      1.75 o
   5   9   2       34.13       44.88      2.95 o
   6   9   2        0.58       -0.51      0.58 o
   7   9   2        2.22        2.14      3.61 o
   8   9   2       15.32       10.15      8.63 o
   9   9   2        0.31       -0.77      2.78 o
 -10  10   2        0.00        0.51      1.76 o
  -9  10   2        0.00        1.36      3.69 o
  -8  10   2        1.11        4.60      3.01 o
  -7  10   2       38.47       38.90      4.48 o
  -6  10   2        0.34        0.32      0.89 o
  -5  10   2      120.76      144.54      5.18 o
  -4  10   2       60.27       66.77      2.29 o
  -3  10   2        3.77        8.03      1.68 o
  -2  10   2       32.20       28.44      3.31 o
  -1  10   2       59.79       69.46      2.75 o
   0  10   2       20.84       25.99      1.68 o
   1  10   2       19.49       26.12      1.73 o
   2  10   2        5.20        3.95      1.19 o
   3  10   2       85.69      107.47      3.90 o
   4  10   2        5.71        3.13      0.97 o
   5  10   2       13.29       11.92      6.35 o
   6  10   2        3.44        2.24      2.85 o
   7  10   2        5.10        8.78      4.20 o
   8  10   2        7.04        4.74      4.88 o
  -8  11   2        3.14        2.87      3.07 o
  -7  11   2        1.42        0.02      1.59 o
  -6  11   2        0.02       -0.07      2.67 o
  -5  11   2       64.47       79.28      2.86 o
  -4  11   2        6.06        2.13      1.36 o
  -3  11   2        0.50       -0.23      0.89 o
  -2  11   2        4.90        3.72      2.26 o
  -1  11   2       14.51       11.07      1.73 o
   0  11   2        5.05        2.97      1.48 o
   1  11   2        1.02        0.62      1.09 o
   2  11   2        7.59        7.48      1.91 o
   3  11   2       55.19       57.12      2.75 o
   4  11   2        4.65        2.39      3.31 o
   5  11   2       10.36        8.75      7.17 o
   6  11   2        0.01        0.21      2.68 o
   7  11   2        0.64        2.59      4.03 o
  -7  12   2        2.57       -0.43      2.59 o
  -6  12   2        0.04        0.75      3.36 o
  -5  12   2        0.10       -0.62      2.36 o
  -4  12   2        0.48       -0.71      1.48 o
  -3  12   2       12.09        5.41      1.91 o
  -2  12   2        4.48        3.83      1.42 o
  -1  12   2       11.13       14.97      2.23 o
   0  12   2        4.38        3.33      1.53 o
   1  12   2        7.20        5.80      2.71 o
   2  12   2       11.08        8.15      2.44 o
   3  12   2        0.03        0.03      3.15 o
   4  12   2        0.02        1.67      3.39 o
   5  12   2        0.42        3.00      3.87 o
  -4  13   2        5.21        2.41      2.08 o
  -3  13   2        1.05        1.59      2.22 o
  -2  13   2        0.25        1.07      1.33 o
  -1  13   2        0.07        0.69      1.45 o
   0  13   2        4.86        0.96      1.69 o
   1  13   2        0.97       -0.43      2.10 o
   2  13   2       23.41        0.39      2.77 o
 -15   0   3        0.00        0.37      1.78 o
 -13   0   3       11.22        7.16      2.83 o
 -11   0   3      216.46      244.50      5.94 o
  -9   0   3       21.69       19.83      1.99 o
  -7   0   3     3117.75     3107.14     48.89 o
  -5   0   3     3058.98     3071.10     43.27 o
  -3   0   3     1368.15     1259.13     17.08 o
  -1   0   3        2.68        0.61      0.90 o
   1   0   3      707.80      698.93     12.87 o
   3   0   3       94.10       76.71      3.14 o
   5   0   3      591.94      599.10      7.44 o
   7   0   3      119.60      125.81      3.62 o
   9   0   3       24.27       29.72      2.29 o
  11   0   3        9.02       10.14      3.46 o
 -14   1   3        0.86       -0.10      0.91 o
 -13   1   3        0.03       -0.14      1.09 o
 -12   1   3        5.00        4.36      1.34 o
 -11   1   3        1.51        4.05      1.37 o
 -10   1   3      178.61      205.33      3.51 o
  -9   1   3        2.49        2.46      1.06 o
  -8   1   3       20.95       27.76      1.51 o
  -7   1   3      133.41      151.56      2.28 o
  -6   1   3        2.85        3.36      0.91 o
  -5   1   3      139.29      162.15      2.43 o
  -4   1   3     7666.33     7853.52     69.70 o
  -3   1   3     2544.06     2548.38     23.31 o
  -2   1   3     1135.54     1039.59      9.76 o
  -1   1   3     2946.53     2939.02     26.40 o
   0   1   3     4833.07     4808.19     51.46 o
   1   1   3     3261.59     3329.65     34.65 o
   2   1   3      535.89      551.13      5.23 o
   3   1   3       60.68       68.26      1.32 o
   4   1   3      914.29      942.98     11.51 o
   5   1   3       38.29       32.10      1.23 o
   6   1   3      246.81      248.63      3.54 o
   7   1   3      481.19      501.07      6.26 o
   8   1   3        2.64        3.91      1.11 o
   9   1   3       39.81       39.39      3.37 o
  10   1   3        9.83       11.05      1.67 o
  11   1   3        8.87        8.86      2.61 o
  12   1   3        1.83        2.56      3.27 o
 -14   2   3        0.00       -0.06      1.10 o
 -13   2   3        5.42        1.56      1.34 o
 -12   2   3        1.45        0.76      0.99 o
 -11   2   3       64.29       57.47      2.01 o
 -10   2   3      162.99      162.71      3.21 o
  -9   2   3       32.43       40.05      1.65 o
  -8   2   3       17.38       17.73      1.31 o
  -7   2   3      295.40      292.01      3.89 o
  -6   2   3     1772.49     1779.72     15.60 o
  -5   2   3      526.23      550.14      6.61 o
  -4   2   3      570.27      617.35      7.55 o
  -3   2   3       63.50       45.79      1.51 o
  -2   2   3     1104.47     1064.10      8.71 o
  -1   2   3     9127.42     9527.96     92.78 o
   0   2   3      766.60      779.79      8.82 o
   1   2   3     3250.14     3169.52     51.03 o
   2   2   3        7.74        3.72      0.66 o
   3   2   3      124.95      121.36      1.46 o
   4   2   3      115.35      101.49      1.88 o
   5   2   3      231.35      231.02      2.35 o
   6   2   3      122.92      121.66      1.77 o
   7   2   3       99.97      101.70      2.09 o
   8   2   3      123.09      130.57      2.50 o
   9   2   3       20.32       27.30      1.96 o
  10   2   3        4.77        4.10      1.05 o
  11   2   3       17.81        9.53      4.03 o
  12   2   3        0.01        0.40      2.32 o
 -14   3   3        2.60        4.27      2.76 o
 -13   3   3       11.41        8.53      4.64 o
 -12   3   3        9.64        4.37      2.74 o
 -11   3   3       27.32       31.11      1.84 o
 -10   3   3       17.71       12.65      1.29 o
  -9   3   3        1.32       -0.17      0.87 o
  -8   3   3       68.85       85.19      1.98 o
  -7   3   3      140.10      156.30      2.29 o
  -6   3   3       37.03       43.65      1.42 o
  -5   3   3      323.25      337.43      3.38 o
  -4   3   3      613.16      539.96      4.65 o
  -3   3   3      432.74      415.46      3.68 o
  -2   3   3        0.28        0.13      0.49 o
  -1   3   3      122.99       96.26      1.74 o
   0   3   3       79.84      116.27      1.44 o
   1   3   3      840.60      816.11      8.65 o
   2   3   3     2723.52     2843.53     26.07 o
   3   3   3      569.47      556.37      6.63 o
   4   3   3       25.25       28.72      0.62 o
   5   3   3      294.86      282.41      3.57 o
   6   3   3        0.33        0.86      0.56 o
   7   3   3      104.28      113.54      2.86 o
   8   3   3      133.19      141.02      2.01 o
   9   3   3        1.98        1.76      0.81 o
  10   3   3       30.18       36.01      3.45 o
  11   3   3        4.12        2.43      2.16 o
  12   3   3        1.74        1.81      3.01 o
 -14   4   3        0.08        0.30      1.74 o
 -13   4   3        6.29        6.08      2.66 o
 -12   4   3        9.31       15.16      1.78 o
 -11   4   3       10.06       11.70      1.34 o
 -10   4   3       26.09       20.90      1.24 o
  -9   4   3        2.36        3.10      0.91 o
  -8   4   3       22.57       20.15      1.12 o
  -7   4   3      145.09      149.15      2.53 o
  -6   4   3      100.83      121.14      1.94 o
  -5   4   3       92.12       95.09      1.76 o
  -4   4   3       15.91        7.81      1.00 o
  -3   4   3     1223.79     1112.03      9.71 o
  -2   4   3     1427.88     1412.27     11.97 o
  -1   4   3      516.69      478.20      4.16 o
   0   4   3      281.86      296.27      4.22 o
   1   4   3      122.77      102.99      1.77 o
   2   4   3        4.15        6.93      0.64 o
   3   4   3        0.74        2.52      0.51 o
   4   4   3      152.16      135.14      4.59 o
   5   4   3      499.07      497.72      7.42 o
   6   4   3        0.01       -0.01      0.67 o
   7   4   3        2.54        1.69      1.49 o
   8   4   3       68.78       66.77      2.79 o
   9   4   3        1.32        0.57      1.22 o
  10   4   3        0.00        0.08      1.51 o
  11   4   3        2.73        2.82      1.97 o
 -14   5   3        0.09        5.04      5.27 o
 -13   5   3        0.02       -0.02      1.81 o
 -12   5   3        1.41        0.57      1.86 o
 -11   5   3       32.29       53.43      1.63 o
 -10   5   3       94.18      105.99      2.12 o
  -9   5   3        0.74       -0.09      0.65 o
  -8   5   3        1.70        0.32      0.59 o
  -7   5   3      110.19      104.39      2.31 o
  -6   5   3        0.31        1.15      1.09 o
  -5   5   3        0.46        3.71      1.10 o
  -4   5   3      375.42      383.94      4.42 o
  -3   5   3        4.04        7.06      1.03 o
  -2   5   3      783.98      782.97      6.56 o
  -1   5   3      236.68      209.56      2.92 o
   0   5   3        7.50       11.11      1.20 o
   1   5   3       68.42       45.96      1.85 o
   2   5   3       28.35       24.18      0.91 o
   3   5   3       27.05       30.45      0.92 o
   4   5   3        0.05        0.07      0.30 o
   5   5   3       17.20       15.75      0.96 o
   6   5   3        9.49        9.85      1.03 o
   7   5   3       19.20       23.87      2.04 o
   8   5   3        0.01        0.23      1.12 o
   9   5   3        6.93        5.82      2.37 o
  10   5   3        0.04        0.77      1.90 o
  11   5   3        0.09        0.49      2.78 o
 -13   6   3        6.24        4.40      2.83 o
 -12   6   3        0.07       -0.62      1.81 o
 -11   6   3        4.20        5.04      2.20 o
 -10   6   3        0.66        0.33      0.74 o
  -9   6   3       69.84       67.58      2.47 o
  -8   6   3        1.26        4.67      1.02 o
  -7   6   3       95.25      105.12      2.74 o
  -6   6   3       98.41       94.73      2.51 o
  -5   6   3       95.44      113.28      2.23 o
  -4   6   3        0.40        0.05      0.65 o
  -3   6   3      129.18      144.36      2.30 o
  -2   6   3       52.37       42.78      1.47 o
  -1   6   3       24.54       17.21      1.69 o
   0   6   3      644.47      665.61      6.71 o
   1   6   3      170.90      171.92      4.63 o
   2   6   3        9.36       14.46      1.16 o
   3   6   3       87.40       85.11      1.25 o
   4   6   3      275.45      284.65      7.64 o
   5   6   3        0.00        0.38      0.46 o
   6   6   3        3.90        3.80      1.21 o
   7   6   3        6.89        4.41      1.48 o
   8   6   3      149.39      163.57      7.09 o
   9   6   3        0.73       -0.26      1.23 o
  10   6   3        0.00        1.99      3.40 o
  11   6   3        4.14        3.05      3.91 o
 -12   7   3        2.35        0.86      1.94 o
 -11   7   3       32.79        7.52      6.54 o
 -10   7   3       24.08       13.52      6.56 o
  -9   7   3       56.48       54.65      2.90 o
  -8   7   3        0.17        0.05      0.33 o
  -7   7   3       33.67       28.80      1.34 o
  -6   7   3       24.78       24.70      1.27 o
  -5   7   3      560.84      534.31      5.57 o
  -4   7   3        6.92        6.96      1.11 o
  -3   7   3      552.14      548.26      5.99 o
  -2   7   3       61.21       62.97      2.16 o
  -1   7   3       82.36       87.83      2.06 o
   0   7   3       48.09       51.38      2.01 o
   1   7   3      608.16      600.06      8.13 o
   2   7   3       92.37       96.65      1.91 o
   3   7   3       14.60       12.18      0.70 o
   4   7   3       75.88       76.81      5.78 o
   5   7   3        3.11        6.55      3.05 o
   6   7   3       19.37       21.93      3.97 o
   7   7   3        0.17       -0.38      0.66 o
   8   7   3        5.37        3.38      3.49 o
   9   7   3        2.05        0.33      3.18 o
  10   7   3        0.25       -0.04      2.74 o
 -12   8   3        0.37        0.82      2.19 o
 -11   8   3        0.52       -0.38      1.60 o
 -10   8   3        4.75        1.24      2.20 o
  -9   8   3       10.31        6.83      3.43 o
  -8   8   3       30.29       38.51      2.02 o
  -7   8   3       12.37       14.67      1.32 o
  -6   8   3       60.80       53.05      1.77 o
  -5   8   3      128.70      126.39      2.76 o
  -4   8   3       40.14       47.75      2.02 o
  -3   8   3       63.45       64.81      2.00 o
  -2   8   3       12.24       12.06      1.41 o
  -1   8   3       73.51       81.05      2.16 o
   0   8   3       17.74       18.68      1.43 o
   1   8   3      128.99      135.94      2.48 o
   2   8   3       59.91       63.51      1.35 o
   3   8   3      290.39      284.70      5.95 o
   4   8   3       40.19       46.42      5.55 o
   5   8   3       29.25       32.51      7.25 o
   6   8   3        5.70        6.90      3.75 o
   7   8   3       13.88        4.66      6.11 o
   8   8   3       14.19        8.64      8.82 o
   9   8   3        0.81       -0.20      2.86 o
 -11   9   3       16.81       12.60      5.81 o
 -10   9   3        0.64        3.05      3.43 o
  -9   9   3        0.13        0.63      2.39 o
  -8   9   3        0.02        0.15      0.41 o
  -7   9   3        5.70        5.48      1.17 o
  -6   9   3       12.50        9.38      1.44 o
  -5   9   3      121.36      125.22      3.02 o
  -4   9   3        2.86        2.16      1.13 o
  -3   9   3       43.85       44.31      1.94 o
  -2   9   3       61.70       59.68      2.45 o
  -1   9   3        9.86        8.27      1.35 o
   0   9   3      125.73      122.80      2.61 o
   1   9   3        1.60        0.43      0.82 o
   2   9   3       60.20       58.91      2.86 o
   3   9   3       68.42       63.13      2.89 o
   4   9   3       13.43       10.35      4.54 o
   5   9   3       38.29       49.70      6.87 o
   6   9   3        0.00        0.23      2.58 o
   7   9   3        0.86        5.36      4.11 o
   8   9   3        0.75        2.34      3.91 o
 -10  10   3        6.88        9.01      3.78 o
  -9  10   3        1.92        6.53      3.31 o
  -8  10   3       24.20       14.99     10.29 o
  -7  10   3        0.70        0.33      0.87 o
  -6  10   3        6.37        5.19      1.44 o
  -5  10   3       11.58       10.42      1.59 o
  -4  10   3        1.59        2.34      1.34 o
  -3  10   3        4.38        5.06      1.50 o
  -2  10   3        1.63        0.47      1.11 o
  -1  10   3        0.93        1.08      1.25 o
   0  10   3        3.41        2.93      1.09 o
   1  10   3        8.25        8.38      1.15 o
   2  10   3       61.99       60.58      1.66 o
   3  10   3       28.43       23.55      5.04 o
   4  10   3        3.84        2.93      3.31 o
   5  10   3       23.79       21.96     15.88 o
   6  10   3        5.35       -0.40      3.61 o
   7  10   3       18.48        8.77      8.73 o
  -8  11   3        3.02        3.41      2.95 o
  -7  11   3        0.00        0.96      2.93 o
  -6  11   3        0.02       -0.61      1.42 o
  -5  11   3        0.23        0.17      1.00 o
  -4  11   3        0.01        1.22      1.47 o
  -3  11   3        3.99        2.49      1.47 o
  -2  11   3       10.48       11.90      1.69 o
  -1  11   3        8.86       10.29      1.77 o
   0  11   3       21.31       24.31      3.24 o
   1  11   3        4.55        2.68      1.15 o
   2  11   3        0.15        0.37      1.02 o
   3  11   3        6.17        4.52      3.96 o
   4  11   3       10.67        7.93      6.82 o
   5  11   3        1.74        0.47      3.06 o
   6  11   3        7.48        5.72      4.64 o
  -7  12   3        0.46        0.80      2.94 o
  -6  12   3        0.83       -0.32      2.02 o
  -5  12   3        7.64        4.61      1.95 o
  -4  12   3       39.42       46.45      2.69 o
  -3  12   3        3.12        2.72      1.54 o
  -2  12   3        2.93        1.26      1.39 o
  -1  12   3        0.19       -0.40      1.13 o
   0  12   3        4.19        2.47      1.31 o
   1  12   3        2.96        1.92      1.94 o
   2  12   3       11.26        8.50     11.92 o
   3  12   3       18.89       27.98     20.86 o
   4  12   3        1.80        0.07      2.60 o
  -4  13   3        5.58        2.88      1.87 o
  -3  13   3        0.00       -0.46      1.22 o
  -2  13   3        1.41        2.05      1.63 o
  -1  13   3        4.34        1.64      1.59 o
   0  13   3       10.08        9.11      3.76 o
   1  13   3        3.59        3.74      4.09 o
 -14   0   4        2.48        0.09      1.76 o
 -12   0   4       10.88       11.92      2.96 o
 -10   0   4        3.61        7.59      3.18 o
  -8   0   4      260.35      264.51      4.81 o
  -6   0   4     2003.78     2051.73     40.25 o
  -4   0   4      232.57      230.89      4.62 o
  -2   0   4     3555.80     3454.42     58.73 o
   0   0   4     4122.42     4080.59     54.40 o
   2   0   4     9494.50    10879.92    160.34 o
   4   0   4      912.73      830.91     10.43 o
   6   0   4        0.66        0.39      1.12 o
   8   0   4      576.98      632.59     26.89 o
  10   0   4       61.09       71.01      4.80 o
 -15   1   4        0.40        0.14      1.31 o
 -14   1   4        0.03        0.57      1.63 o
 -13   1   4        6.16        3.20      1.63 o
 -12   1   4        1.77        1.75      1.23 o
 -11   1   4       42.87       54.80      2.31 o
 -10   1   4      138.34      142.94      2.92 o
  -9   1   4       99.39       90.43      2.18 o
  -8   1   4        0.04        0.24      0.74 o
  -7   1   4      570.11      538.63      5.93 o
  -6   1   4      692.62      706.00      7.05 o
  -5   1   4       37.55       39.22      1.66 o
  -4   1   4      214.59      211.25      3.08 o
  -3   1   4     6781.73     6926.88     69.05 o
  -2   1   4      436.72      431.05      5.27 o
  -1   1   4       21.70       23.59      1.97 o
   0   1   4     1751.74     1687.71     19.18 o
   1   1   4      377.77      360.59      6.01 o
   2   1   4     1614.59     1602.74     15.18 o
   3   1   4      789.03      767.32      6.93 o
   4   1   4        1.25        3.57      0.82 o
   5   1   4       95.81       91.36      1.86 o
   6   1   4       72.36       75.97      2.07 o
   7   1   4       67.26       74.07      2.21 o
   8   1   4       63.31       69.56      2.14 o
   9   1   4        0.24       -0.05      0.67 o
  10   1   4        4.20        6.22      1.91 o
  11   1   4       34.70       37.10      2.32 o
 -15   2   4        0.00        2.47      1.92 o
 -14   2   4        1.70        1.70      1.50 o
 -13   2   4        0.96        0.40      1.22 o
 -12   2   4       16.19       24.33      1.82 o
 -11   2   4       47.01       58.76      2.60 o
 -10   2   4      574.72      585.45      7.20 o
  -9   2   4        0.03        0.02      0.60 o
  -8   2   4       81.82       83.75      2.10 o
  -7   2   4      121.62      108.38      2.47 o
  -6   2   4      581.28      548.88      6.08 o
  -5   2   4      639.81      637.89      6.15 o
  -4   2   4     1049.61     1039.54      9.19 o
  -3   2   4     2193.07     2159.05     18.39 o
  -2   2   4     3771.54     3812.13     36.66 o
  -1   2   4      863.10      837.78     10.17 o
   0   2   4      296.00      333.82      4.84 o
   1   2   4        0.84        0.48      0.63 o
   2   2   4      623.96      550.88      6.12 o
   3   2   4     1018.52     1053.61     10.40 o
   4   2   4        0.80        1.78      0.60 o
   5   2   4      182.41      185.66      2.60 o
   6   2   4      367.67      355.79      4.31 o
   7   2   4       76.07       80.35      1.81 o
   8   2   4       34.29       34.72      1.58 o
   9   2   4        5.50        6.27      1.38 o
  10   2   4        7.14        5.83      1.49 o
  11   2   4        0.00        0.18      2.03 o
 -14   3   4        1.31        2.39      1.55 o
 -13   3   4        0.07        0.28      1.15 o
 -12   3   4        3.79        0.39      1.10 o
 -11   3   4        8.41        4.38      1.65 o
 -10   3   4       13.20       24.31      1.68 o
  -9   3   4       79.74       79.05      2.38 o
  -8   3   4        1.24        2.96      1.06 o
  -7   3   4      393.56      401.99      4.84 o
  -6   3   4       46.84       40.73      1.62 o
  -5   3   4       19.09       15.35      1.21 o
  -4   3   4        0.26        1.01      0.81 o
  -3   3   4       66.64       60.30      1.80 o
  -2   3   4        0.87        1.84      0.78 o
  -1   3   4     1827.18     1824.12     16.54 o
   0   3   4      100.44       98.33      1.34 o
   1   3   4        9.67       20.31      1.08 o
   2   3   4      144.76      132.45      5.34 o
   3   3   4      225.23      186.41      3.60 o
   4   3   4      123.64      132.84      2.30 o
   5   3   4      302.36      308.99      4.55 o
   6   3   4       66.72       69.44      1.51 o
   7   3   4        2.67        3.66      0.84 o
   8   3   4       34.03       33.81      1.39 o
   9   3   4        3.92        2.49      0.75 o
  10   3   4        7.98        2.53      4.50 o
  11   3   4        1.37        1.87      3.44 o
 -14   4   4        0.00        0.69      2.29 o
 -13   4   4        0.13        2.27      1.33 o
 -12   4   4        3.46        2.07      1.22 o
 -11   4   4       87.07       83.40      2.55 o
 -10   4   4        0.07        1.25      1.03 o
  -9   4   4        0.85        1.99      1.11 o
  -8   4   4        3.43        5.83      1.19 o
  -7   4   4       18.02       22.39      1.28 o
  -6   4   4      336.06      357.37      4.06 o
  -5   4   4        0.43       -0.45      0.62 o
  -4   4   4       69.89       77.02      1.57 o
  -3   4   4     1520.29     1564.53     13.57 o
  -2   4   4       15.74        6.82      1.08 o
  -1   4   4     1275.95     1290.28     11.97 o
   0   4   4       24.39       15.80      1.17 o
   1   4   4      102.80      103.54      2.74 o
   2   4   4      753.09      751.44      8.43 o
   3   4   4        9.86       11.97      0.90 o
   4   4   4      272.23      292.91      3.25 o
   5   4   4        0.80        0.43      0.26 o
   6   4   4       14.70       15.91      0.52 o
   7   4   4        0.01        1.19      2.25 o
   8   4   4       25.47       30.89      4.01 o
   9   4   4        3.90        3.37      3.32 o
  10   4   4        3.89       -0.10      2.86 o
  11   4   4        0.04        2.04      3.14 o
 -14   5   4        0.15        0.81      2.51 o
 -13   5   4        0.28        2.15      2.47 o
 -12   5   4        5.09        1.69      1.17 o
 -11   5   4       37.69       31.68      3.31 o
 -10   5   4        0.01       -0.36      0.79 o
  -9   5   4        0.35        0.36      0.85 o
  -8   5   4        0.21        2.12      0.86 o
  -7   5   4       54.05       69.37      1.90 o
  -6   5   4       46.53       36.37      1.97 o
  -5   5   4      159.88      160.46      2.72 o
  -4   5   4       23.90       28.14      1.45 o
  -3   5   4        0.71        1.07      0.73 o
  -2   5   4      335.71      353.48      4.21 o
  -1   5   4      619.08      588.36      6.54 o
   0   5   4        4.41        4.35      1.15 o
   1   5   4      370.04      341.57      6.32 o
   2   5   4      198.22      178.43      2.78 o
   3   5   4       65.99       52.68      1.66 o
   4   5   4       16.07       18.18      3.03 o
   5   5   4        2.79        2.72      2.38 o
   6   5   4        2.23        1.40      2.40 o
   7   5   4       68.70       75.16      5.19 o
   8   5   4        0.66        0.06      1.93 o
   9   5   4        1.25        0.75      2.67 o
  10   5   4        0.00       -0.26      2.78 o
 -13   6   4        0.48       -0.57      2.67 o
 -12   6   4        1.46        2.08      2.21 o
 -11   6   4       10.93       10.96      3.06 o
 -10   6   4       26.53       33.36      1.91 o
  -9   6   4        1.04        2.80      1.32 o
  -8   6   4       42.80       36.83      2.41 o
  -7   6   4        0.02        2.09      1.17 o
  -6   6   4      252.18      264.04      3.99 o
  -5   6   4        5.26        8.43      1.37 o
  -4   6   4       11.19       14.10      1.40 o
  -3   6   4        0.01        0.23      0.61 o
  -2   6   4       30.65       29.24      1.55 o
  -1   6   4      100.40       92.84      1.83 o
   0   6   4      158.84      167.68      3.49 o
   1   6   4       40.73       33.56      1.62 o
   2   6   4       61.06       57.67      1.91 o
   3   6   4      246.83      235.11      4.94 o
   4   6   4       39.12       43.41      4.09 o
   5   6   4       45.13       44.76      4.34 o
   6   6   4       18.89       18.76      3.93 o
   7   6   4      130.50      135.30      8.02 o
   8   6   4        6.19        3.63      3.61 o
   9   6   4        3.99        0.27      2.58 o
  10   6   4        0.65        2.23      5.72 o
 -13   7   4        4.87        2.73      2.67 o
 -12   7   4        1.21        3.09      2.19 o
 -11   7   4        0.00       -1.78      1.90 o
 -10   7   4       42.68       51.66      5.83 o
  -9   7   4        0.91        1.56      0.94 o
  -8   7   4        0.15        1.29      0.89 o
  -7   7   4       23.49       34.10      1.54 o
  -6   7   4      236.47      270.16      3.70 o
  -5   7   4      265.40      243.58      4.46 o
  -4   7   4     1113.36     1174.26     11.12 o
  -3   7   4       16.62       19.02      1.56 o
  -2   7   4        0.01        0.45      0.77 o
  -1   7   4        0.67        0.57      0.80 o
   0   7   4      529.05      511.66      6.40 o
   1   7   4      299.83      294.98      5.21 o
   2   7   4      227.08      235.85      3.81 o
   3   7   4       75.68       74.29      1.94 o
   4   7   4       42.96       41.36      4.30 o
   5   7   4       17.87       17.75      4.92 o
   6   7   4        1.32        1.55      2.93 o
   7   7   4        3.78        1.86      3.11 o
   8   7   4        2.18        1.69      3.27 o
   9   7   4        7.23        0.69      3.92 o
 -12   8   4        1.84        0.70      2.17 o
 -11   8   4       14.51       13.73      7.42 o
 -10   8   4       20.78        8.39      6.83 o
  -9   8   4        1.58        0.12      0.78 o
  -8   8   4       39.13       35.72      1.61 o
  -7   8   4        5.41        4.28      1.07 o
  -6   8   4      106.89      102.05      2.32 o
  -5   8   4      145.74      154.22      3.24 o
  -4   8   4       10.91        8.69      1.80 o
  -3   8   4       34.14       32.10      1.96 o
  -2   8   4       87.84       80.11      2.09 o
  -1   8   4       11.97       19.94      1.58 o
   0   8   4       29.15       28.97      1.25 o
   1   8   4       35.83       34.72      1.86 o
   2   8   4       62.95       63.33      2.33 o
   3   8   4      401.22      415.12      4.88 o
   4   8   4       42.31       47.20      4.83 o
   5   8   4       52.76       55.25      5.40 o
   6   8   4        8.95        6.22      8.41 o
   7   8   4       11.21        5.02      5.04 o
   8   8   4        0.68        0.75      3.21 o
   9   8   4        0.22       -2.63      4.01 o
 -11   9   4        0.10       -0.96      2.82 o
 -10   9   4        4.73        4.31      3.38 o
  -9   9   4        0.20       -1.04      2.44 o
  -8   9   4        0.08        0.35      1.07 o
  -7   9   4        0.49        1.22      1.11 o
  -6   9   4        1.01        2.45      1.15 o
  -5   9   4        0.71        0.66      1.06 o
  -4   9   4       69.11       59.89      2.64 o
  -3   9   4      354.41      355.88      4.99 o
  -2   9   4       26.61       28.17      1.69 o
  -1   9   4       42.29       42.09      1.84 o
   0   9   4       10.70        9.59      1.35 o
   1   9   4      179.87      178.40      3.59 o
   2   9   4       19.41       20.72      1.35 o
   3   9   4       26.63       28.98      1.50 o
   4   9   4        6.04        2.88      3.83 o
   5   9   4       24.99       24.85     18.98 o
   6   9   4        0.50       -0.11      2.54 o
   7   9   4       17.94       11.64     15.16 o
   8   9   4        0.35        1.80      3.96 o
 -10  10   4        0.69        0.95      3.00 o
  -9  10   4        8.12        9.78      4.88 o
  -8  10   4        0.93        0.42      2.45 o
  -7  10   4        2.01        2.20      1.34 o
  -6  10   4       22.39       24.57      2.54 o
  -5  10   4        1.54        1.12      1.18 o
  -4  10   4        9.37        8.31      2.10 o
  -3  10   4        0.99        2.47      1.26 o
  -2  10   4       18.14       15.71      1.70 o
  -1  10   4      127.62      140.15      3.15 o
   0  10   4       46.56       49.98      2.16 o
   1  10   4        2.82        1.92      0.98 o
   2  10   4        9.51        8.94      2.35 o
   3  10   4        5.04        2.65      1.36 o
   4  10   4       28.59       29.48     19.96 o
   5  10   4        0.05        0.56      3.46 o
   6  10   4        0.00        0.88      3.37 o
   7  10   4        1.24        1.59      3.96 o
  -9  11   4        0.32        2.51      3.23 o
  -8  11   4        0.35        1.27      3.00 o
  -7  11   4       12.08        7.04      4.16 o
  -6  11   4       15.42       18.21      4.72 o
  -5  11   4        4.20        2.67      1.63 o
  -4  11   4        0.00        1.17      1.39 o
  -3  11   4        2.48        3.71      1.83 o
  -2  11   4       12.00       13.38      2.15 o
  -1  11   4        5.63        5.71      1.66 o
   0  11   4        0.26        1.29      0.98 o
   1  11   4       44.32       58.58      3.45 o
   2  11   4        2.65        3.62      2.22 o
   3  11   4        1.68        0.65      2.92 o
   4  11   4       14.31       12.80     11.47 o
   5  11   4        4.58        2.74      4.00 o
  -7  12   4        0.58       -0.04      2.00 o
  -6  12   4        4.44       -0.11      1.54 o
  -5  12   4       46.89       58.65      3.03 o
  -4  12   4        0.09        0.62      1.43 o
  -3  12   4       12.73        9.71      1.99 o
  -2  12   4       15.47       12.76      2.54 o
  -1  12   4        2.41        2.53      1.35 o
   0  12   4        7.14        7.05      2.32 o
   1  12   4        0.15        2.35      2.45 o
   2  12   4        0.04       -0.65      2.97 o
   3  12   4       31.09       29.58     21.98 o
  -3  13   4        6.48        9.80      2.40 o
  -2  13   4        0.04        0.52      1.41 o
  -1  13   4        0.65        0.83      1.50 o
   0  13   4        0.82        1.80      1.58 o
 -15   0   5       10.44        6.32      4.84 o
 -13   0   5       11.18        4.83      2.34 o
 -11   0   5        3.58        7.20      2.91 o
  -9   0   5        2.72        0.27      1.16 o
  -7   0   5      645.61      678.81     14.68 o
  -5   0   5      565.94      559.68     10.86 o
  -3   0   5     1986.76     2096.03     28.67 o
  -1   0   5      309.76      368.38      6.22 o
   1   0   5       14.75       19.19      2.39 o
   3   0   5      548.22      591.83      7.49 o
   5   0   5      178.28      168.13      3.90 o
   7   0   5       94.02      111.85      3.19 o
   9   0   5       33.90       42.05      2.96 o
  11   0   5        0.40        0.78      1.66 o
 -15   1   5       11.57        4.08      2.56 o
 -14   1   5        0.08        0.11      1.00 o
 -13   1   5        0.75       -0.44      1.24 o
 -12   1   5        6.01        2.54      1.37 o
 -11   1   5      130.98      128.93      3.20 o
 -10   1   5        2.28        1.68      1.24 o
  -9   1   5      132.77      147.63      2.92 o
  -8   1   5      585.85      618.76      7.04 o
  -7   1   5       26.03       19.21      1.55 o
  -6   1   5      652.58      652.73      7.08 o
  -5   1   5       60.82       51.84      1.88 o
  -4   1   5      292.50      266.25      3.95 o
  -3   1   5      209.31      211.89      3.64 o
  -2   1   5      174.99      170.58      2.98 o
  -1   1   5        0.37        0.79      1.06 o
   0   1   5       31.78       38.92      1.66 o
   1   1   5      292.72      293.35      4.73 o
   2   1   5      226.12      211.93      4.43 o
   3   1   5      690.92      743.69      8.15 o
   4   1   5       10.54        8.02      0.86 o
   5   1   5       52.47       55.05      1.53 o
   6   1   5        3.88        7.19      1.15 o
   7   1   5       12.56       15.55      1.43 o
   8   1   5       71.40       76.30      2.18 o
   9   1   5        0.43        0.90      1.20 o
  10   1   5       15.05       17.04      3.06 o
  11   1   5        5.47        3.17      2.36 o
 -15   2   5        4.59        2.73      1.93 o
 -14   2   5        9.87        6.33      3.51 o
 -13   2   5        0.26        0.81      1.32 o
 -12   2   5        1.13        1.45      1.34 o
 -11   2   5       10.29       22.36      1.87 o
 -10   2   5        0.03        0.88      1.21 o
  -9   2   5      173.24      154.08      3.57 o
  -8   2   5        0.11        1.18      1.15 o
  -7   2   5        4.29        3.29      1.08 o
  -6   2   5      244.11      233.19      3.58 o
  -5   2   5      188.38      194.98      2.94 o
  -4   2   5       49.89       55.44      1.72 o
  -3   2   5        4.93        3.40      1.30 o
  -2   2   5      229.60      195.89      3.07 o
  -1   2   5      312.39      307.41      4.44 o
   0   2   5       27.83       20.24      1.56 o
   1   2   5        6.46        4.75      1.13 o
   2   2   5      178.13      142.91      2.14 o
   3   2   5      336.45      343.10      4.40 o
   4   2   5      221.75      235.97      2.96 o
   5   2   5        2.07        2.29      0.81 o
   6   2   5       20.17       21.39      1.21 o
   7   2   5       14.51       17.61      1.21 o
   8   2   5        2.53        2.42      1.23 o
   9   2   5       12.48       10.67      1.93 o
  10   2   5       11.60        5.72      5.09 o
  11   2   5        9.10        9.27      8.65 o
 -15   3   5        0.03        3.29      2.88 o
 -14   3   5        0.29        1.23      1.27 o
 -13   3   5        1.54        0.87      1.39 o
 -12   3   5        6.18        2.74      1.35 o
 -11   3   5       71.68       70.43      2.48 o
 -10   3   5        7.05       10.30      1.65 o
  -9   3   5       34.85       34.39      1.87 o
  -8   3   5       17.99       19.55      1.79 o
  -7   3   5        0.47        3.31      1.08 o
  -6   3   5      237.43      226.51      3.28 o
  -5   3   5       44.20       51.71      1.65 o
  -4   3   5      650.37      668.74      8.93 o
  -3   3   5     5315.75     5620.88     51.53 o
  -2   3   5      202.23      198.96      2.97 o
  -1   3   5      224.25      220.12      2.85 o
   0   3   5      394.86      365.29      4.91 o
   1   3   5      220.27      215.80      2.22 o
   2   3   5      430.38      405.69      4.26 o
   3   3   5      118.37      121.35      1.91 o
   4   3   5        4.05        1.66      0.60 o
   5   3   5       33.41       35.82      1.77 o
   6   3   5       31.64       33.04      1.69 o
   7   3   5       17.59       22.10      1.74 o
   8   3   5       59.82       57.62      2.32 o
   9   3   5        1.14        1.18      3.03 o
  10   3   5        0.61       -0.49      2.41 o
 -14   4   5        0.82        2.36      2.55 o
 -13   4   5        0.02        1.45      1.29 o
 -12   4   5        3.38        2.22      1.20 o
 -11   4   5        0.77        0.79      1.20 o
 -10   4   5      264.61      271.59      4.94 o
  -9   4   5        0.26        1.89      1.21 o
  -8   4   5       33.51       38.22      2.73 o
  -7   4   5       15.65       20.39      1.90 o
  -6   4   5       18.69       12.67      1.50 o
  -5   4   5      111.03      100.16      2.49 o
  -4   4   5      562.34      552.54      6.32 o
  -3   4   5      418.77      389.15      4.99 o
  -2   4   5      777.24      769.87     10.77 o
  -1   4   5      163.43      170.54      2.30 o
   0   4   5      706.03      676.18      9.05 o
   1   4   5      774.37      815.96      9.59 o
   2   4   5       39.97       42.17      2.45 o
   3   4   5      201.97      203.78      3.76 o
   4   4   5      154.16      155.52      2.64 o
   5   4   5       84.57       80.22      1.65 o
   6   4   5       48.81       51.47      3.04 o
   7   4   5        0.60        0.72      1.20 o
   8   4   5       10.26        5.71      5.73 o
   9   4   5        0.45        0.37      2.35 o
  10   4   5        0.29       -0.32      2.52 o
 -14   5   5        0.60        0.54      2.25 o
 -13   5   5        2.07       -0.27      2.05 o
 -12   5   5       22.08       27.08      3.51 o
 -11   5   5       20.35       24.11      2.07 o
 -10   5   5       33.59       36.02      1.94 o
  -9   5   5        6.51       10.72      1.64 o
  -8   5   5       34.13       40.40      1.86 o
  -7   5   5        1.96        2.50      1.49 o
  -6   5   5       11.06        9.75      1.42 o
  -5   5   5      912.99      877.83     11.57 o
  -4   5   5        0.36        1.07      0.98 o
  -3   5   5      168.10      185.33      4.05 o
  -2   5   5       68.56       63.74      2.54 o
  -1   5   5       16.99       13.65      1.04 o
   0   5   5       35.93       39.02      1.57 o
   1   5   5      237.81      251.46      3.83 o
   2   5   5      175.92      193.40      3.79 o
   3   5   5      577.10      575.65      8.09 o
   4   5   5       62.92       63.85      2.54 o
   5   5   5       44.25       52.75      4.44 o
   6   5   5        0.34        0.48      2.25 o
   7   5   5       12.19        5.81      5.97 o
   8   5   5       11.32       -0.04      2.35 o
   9   5   5       12.95        0.42      2.73 o
  10   5   5       20.96       -0.24      3.44 o
 -13   6   5        0.38       -0.10      2.03 o
 -12   6   5        3.74        3.35      1.44 o
 -11   6   5       61.32       79.04      3.38 o
 -10   6   5       19.68        9.94      3.58 o
  -9   6   5       11.38       12.41      1.92 o
  -8   6   5        1.41        3.71      1.37 o
  -7   6   5        4.76        4.68      1.77 o
  -6   6   5      300.19      317.58      4.79 o
  -5   6   5      355.87      333.86      4.47 o
  -4   6   5       37.29       44.14      1.81 o
  -3   6   5      803.64      797.30      9.59 o
  -2   6   5       37.40       39.72      1.40 o
  -1   6   5       10.71       11.99      1.54 o
   0   6   5      716.98      690.54     11.47 o
   1   6   5       48.00       49.40      2.37 o
   2   6   5      184.60      204.09      3.22 o
   3   6   5      139.11      131.37      3.80 o
   4   6   5      150.11      158.19      6.34 o
   5   6   5        3.02        4.23      3.58 o
   6   6   5       12.88        6.96      7.22 o
   7   6   5        0.25        0.75      2.75 o
   8   6   5        4.56        4.27      4.34 o
   9   6   5        0.43        0.28      6.28 o
 -13   7   5        3.65        4.46      3.08 o
 -12   7   5        0.18       -0.50      2.31 o
 -11   7   5        0.02        0.56      1.07 o
 -10   7   5        0.37        0.04      0.93 o
  -9   7   5       10.19        9.71      3.57 o
  -8   7   5        0.02        0.34      1.19 o
  -7   7   5      237.31      271.31      4.50 o
  -6   7   5       59.76       60.67      2.28 o
  -5   7   5      114.73      112.64      2.50 o
  -4   7   5       88.18       84.63      2.58 o
  -3   7   5       52.36       57.89      1.99 o
  -2   7   5       62.08       56.20      2.41 o
  -1   7   5        7.75       11.54      1.64 o
   0   7   5        3.95        4.29      1.22 o
   1   7   5       29.87       33.76      2.14 o
   2   7   5        1.81        0.52      0.78 o
   3   7   5       40.81       43.29      1.44 o
   4   7   5        1.50        4.22      3.08 o
   5   7   5        0.24       -1.04      2.77 o
   6   7   5        1.26        2.53      3.25 o
   7   7   5       21.18       15.44     13.72 o
   8   7   5        9.11        6.80      5.55 o
   9   7   5        1.37        1.47      5.11 o
 -12   8   5        1.57        2.26      2.54 o
 -11   8   5        7.65        8.13      3.80 o
 -10   8   5       10.63        4.89      1.91 o
  -9   8   5        3.60        1.88      1.22 o
  -8   8   5        1.61        1.10      1.36 o
  -7   8   5        0.00        0.18      0.90 o
  -6   8   5       22.84       37.86      1.78 o
  -5   8   5       78.65       88.03      2.32 o
  -4   8   5       36.58       45.86      1.98 o
  -3   8   5       52.70       57.13      2.37 o
  -2   8   5       77.48       85.78      2.39 o
  -1   8   5       34.96       45.52      2.16 o
   0   8   5      468.32      474.56      7.68 o
   1   8   5      125.72      127.75      2.95 o
   2   8   5       54.38       54.39      2.54 o
   3   8   5      104.79      107.76      3.05 o
   4   8   5      128.60      155.94      7.48 o
   5   8   5       10.99        3.45      4.42 o
   6   8   5        0.16        0.57      2.94 o
   7   8   5        4.54        1.23      3.42 o
   8   8   5        4.26        2.27      4.79 o
 -11   9   5        0.51        1.14      2.62 o
 -10   9   5        0.00       -0.24      1.80 o
  -9   9   5        4.06        1.41      1.15 o
  -8   9   5       28.46       20.16      6.01 o
  -7   9   5       22.35       22.17      5.85 o
  -6   9   5       57.03       61.53      2.58 o
  -5   9   5       11.50       16.18      1.74 o
  -4   9   5       52.40       57.27      2.25 o
  -3   9   5       86.62       99.62      2.62 o
  -2   9   5      156.31      146.28      3.19 o
  -1   9   5       37.16       40.48      1.60 o
   0   9   5       26.94       25.74      2.52 o
   1   9   5      100.87      116.51      3.19 o
   2   9   5        9.74       12.36      1.42 o
   3   9   5       54.50       64.35      6.76 o
   4   9   5        3.16        4.75      4.49 o
   5   9   5        4.43        6.12      4.11 o
   6   9   5        7.03       -0.15      3.19 o
   7   9   5        8.55        1.10      3.70 o
 -10  10   5        7.95        3.11      3.64 o
  -9  10   5        4.90       -0.61      2.32 o
  -8  10   5        4.19        2.46      1.66 o
  -7  10   5        0.27        0.21      0.94 o
  -6  10   5       16.86       22.80      5.95 o
  -5  10   5       23.39       16.09      1.90 o
  -4  10   5       42.89       52.93      2.54 o
  -3  10   5       62.39       61.94      2.37 o
  -2  10   5        3.11        2.56      1.37 o
  -1  10   5        3.80        3.87      1.09 o
   0  10   5        0.54       -0.84      1.24 o
   1  10   5       88.17      103.52      3.27 o
   2  10   5       18.57       19.31      4.81 o
   3  10   5        0.09        1.37      3.87 o
   4  10   5        0.38       -1.64      3.92 o
   5  10   5       12.57        9.82      7.43 o
   6  10   5        0.01        0.74      3.60 o
  -8  11   5        0.07       -1.01      2.89 o
  -7  11   5        0.43       -0.71      1.59 o
  -6  11   5        0.26       -0.57      1.59 o
  -5  11   5       14.17       12.10      3.39 o
  -4  11   5       11.96        5.34      1.63 o
  -3  11   5        1.24       -1.17      1.32 o
  -2  11   5       60.45       66.43      2.89 o
  -1  11   5        9.41       11.33      1.82 o
   0  11   5       10.32        5.58      1.62 o
   1  11   5        4.92        3.67      2.04 o
   2  11   5        1.14       -2.38      3.48 o
   3  11   5        0.20        2.30      3.66 o
   4  11   5       23.77       27.29     20.02 o
  -6  12   5        4.07        0.70      1.51 o
  -5  12   5        0.35        0.23      1.56 o
  -4  12   5        1.59        0.22      1.32 o
  -3  12   5        7.68        3.87      1.75 o
  -2  12   5        0.41        1.50      1.76 o
  -1  12   5        2.01        1.14      1.54 o
   0  12   5        0.26       -0.84      1.53 o
   1  12   5        1.65        2.90      4.75 o
   2  12   5       13.52        5.55      5.25 o
 -14   0   6        5.87        5.32      2.61 o
 -12   0   6       55.44       50.62      4.09 o
 -10   0   6        0.15        0.61      1.85 o
  -8   0   6      700.16      638.76     24.02 o
  -6   0   6      582.28      569.80      9.96 o
  -4   0   6      684.66      575.58     13.86 o
  -2   0   6     1606.60     1555.16     33.82 o
   0   0   6      227.11      190.07      5.97 o
   2   0   6      125.34      128.06      3.74 o
   4   0   6      109.90      125.78      3.24 o
   6   0   6       72.22       85.26      2.83 o
   8   0   6       61.85       65.36      3.21 o
  10   0   6       12.52       16.25      3.98 o
 -15   1   6        0.55       -0.18      1.34 o
 -14   1   6        0.36        0.27      1.24 o
 -13   1   6        0.54        0.65      1.56 o
 -12   1   6        0.77       -0.06      1.29 o
 -11   1   6       96.77      138.56      3.61 o
 -10   1   6      712.37      719.90      8.92 o
  -9   1   6      137.07      116.17      3.50 o
  -8   1   6        0.04        1.66      1.25 o
  -7   1   6      107.68      104.07      2.49 o
  -6   1   6      144.99      143.70      3.31 o
  -5   1   6        4.88        7.13      1.34 o
  -4   1   6      275.49      293.18      4.43 o
  -3   1   6       23.62       14.37      1.45 o
  -2   1   6      919.76      939.12     10.43 o
  -1   1   6       55.44       58.37      1.86 o
   0   1   6      393.73      390.66      5.86 o
   1   1   6       41.61       45.96      1.93 o
   2   1   6      183.09      208.40      3.79 o
   3   1   6       73.93       82.92      1.94 o
   4   1   6        3.28        3.22      0.83 o
   5   1   6       30.70       28.91      1.44 o
   6   1   6       15.01       18.75      1.40 o
   7   1   6      104.78      120.00      2.50 o
   8   1   6        2.24        1.56      1.07 o
   9   1   6        6.01        3.99      1.25 o
  10   1   6       21.02       18.33      8.11 o
 -15   2   6        0.52        1.83      1.79 o
 -14   2   6        3.47        1.14      1.59 o
 -13   2   6        1.13        0.99      1.29 o
 -12   2   6        1.03       -0.66      1.40 o
 -11   2   6        1.14        0.26      1.13 o
 -10   2   6       74.98       81.99      2.70 o
  -9   2   6        0.70        3.45      1.36 o
  -8   2   6      403.97      415.99      5.40 o
  -7   2   6        3.41        2.29      1.19 o
  -6   2   6       58.94       55.55      2.06 o
  -5   2   6       27.25       27.67      1.62 o
  -4   2   6      279.32      284.71      4.23 o
  -3   2   6     1059.82     1046.39     11.78 o
  -2   2   6     1342.74     1260.44     13.06 o
  -1   2   6      219.82      204.53      3.67 o
   0   2   6       17.64       24.24      2.22 o
   1   2   6     1723.41     1757.08     20.84 o
   2   2   6      214.64      224.56      3.31 o
   3   2   6        0.19        0.76      0.63 o
   4   2   6       81.68       81.48      1.75 o
   5   2   6       68.19       80.13      2.13 o
   6   2   6        2.79        5.71      1.16 o
   7   2   6       18.32       25.53      1.76 o
   8   2   6        4.55        4.81      1.09 o
   9   2   6        0.01        0.27      1.57 o
  10   2   6        5.02        4.12      3.09 o
 -15   3   6        2.58       -0.75      1.44 o
 -14   3   6        0.29        0.28      1.33 o
 -13   3   6       11.21        7.25      3.09 o
 -12   3   6       28.05       23.80      3.53 o
 -11   3   6       53.05       73.34      2.56 o
 -10   3   6       66.64       77.66      2.87 o
  -9   3   6      116.84      143.21      3.43 o
  -8   3   6        1.35        1.10      1.10 o
  -7   3   6        1.65        4.89      1.31 o
  -6   3   6      949.14      933.37      9.69 o
  -5   3   6      421.65      400.63      5.15 o
  -4   3   6      253.60      234.32      4.33 o
  -3   3   6     1040.18     1037.49      9.75 o
  -2   3   6      183.03      201.85      4.22 o
  -1   3   6      177.50      159.89      3.86 o
   0   3   6       26.97       37.11      1.81 o
   1   3   6      400.13      416.61      7.40 o
   2   3   6      341.02      359.06      3.76 o
   3   3   6      305.36      293.98      3.66 o
   4   3   6       43.78       46.62      1.24 o
   5   3   6       16.35       21.62      1.42 o
   6   3   6        3.30        3.00      1.09 o
   7   3   6       32.35       37.51      1.88 o
   8   3   6       33.33       33.61      2.20 o
   9   3   6        0.51       -0.93      2.56 o
  10   3   6        7.54       -0.11      1.73 o
 -14   4   6       14.15        8.48      3.92 o
 -13   4   6        0.11        0.44      1.27 o
 -12   4   6        1.42        1.02      1.42 o
 -11   4   6        6.04        6.69      1.82 o
 -10   4   6       11.14       21.77      1.94 o
  -9   4   6        1.71        2.00      1.27 o
  -8   4   6        9.92        4.45      1.57 o
  -7   4   6      156.40      161.03      3.31 o
  -6   4   6       72.94       72.05      2.16 o
  -5   4   6       39.72       45.27      2.03 o
  -4   4   6        1.09       -0.13      0.52 o
  -3   4   6      147.32      139.17      3.20 o
  -2   4   6      806.88      814.26      8.55 o
  -1   4   6      103.37      102.83      2.01 o
   0   4   6      245.53      269.56      4.39 o
   1   4   6      390.03      398.17      5.27 o
   2   4   6      255.03      246.68      3.64 o
   3   4   6      108.43      104.11      3.54 o
   4   4   6       11.43       12.17      1.00 o
   5   4   6       64.84       69.34      2.72 o
   6   4   6       37.79       41.41      1.51 o
   7   4   6       11.52       10.01      2.81 o
   8   4   6        0.23       -0.14      2.10 o
   9   4   6       11.12        0.78      2.81 o
 -14   5   6        0.03        0.24      2.10 o
 -13   5   6        1.03        0.89      1.36 o
 -12   5   6       21.25       15.52      4.59 o
 -11   5   6        3.43        0.52      1.13 o
 -10   5   6       15.68       12.47      1.77 o
  -9   5   6      198.43      195.63      4.36 o
  -8   5   6        0.48        0.04      1.09 o
  -7   5   6      265.88      302.18      4.72 o
  -6   5   6       85.10       88.21      2.57 o
  -5   5   6      154.63      168.78      3.94 o
  -4   5   6      333.99      336.86      5.07 o
  -3   5   6       46.26       55.66      2.91 o
  -2   5   6      213.27      225.68      3.27 o
  -1   5   6      205.75      204.31      3.47 o
   0   5   6      332.97      328.64      4.61 o
   1   5   6      253.93      251.38      4.07 o
   2   5   6       81.92       80.82      2.11 o
   3   5   6       14.21       18.69      2.85 o
   4   5   6      124.84      131.46      3.05 o
   5   5   6       24.73       27.24      1.20 o
   6   5   6        9.81        4.27      5.67 o
   7   5   6       17.24       10.21      9.66 o
   8   5   6        0.01       -0.83      2.83 o
   9   5   6        8.82       -0.60      2.96 o
 -13   6   6        0.01       -1.38      2.37 o
 -12   6   6        0.12        0.69      1.13 o
 -11   6   6       21.01       14.40      3.60 o
 -10   6   6        0.92       -0.35      0.92 o
  -9   6   6       79.21       87.97      3.77 o
  -8   6   6       17.31       20.92      2.30 o
  -7   6   6      241.63      243.52      5.04 o
  -6   6   6        0.24        0.71      1.22 o
  -5   6   6       77.59       82.79      3.18 o
  -4   6   6      196.45      187.01      3.55 o
  -3   6   6     1427.38     1423.40     15.71 o
  -2   6   6        1.29        1.36      0.78 o
  -1   6   6        1.49        2.54      1.22 o
   0   6   6        7.19        5.58      1.19 o
   1   6   6      267.84      251.58      3.95 o
   2   6   6      119.97      126.17      2.60 o
   3   6   6       33.96       28.81      2.09 o
   4   6   6        6.31        7.41      0.64 o
   5   6   6       38.09       47.13      4.96 o
   6   6   6        0.02        0.52      2.58 o
   7   6   6        0.12       -1.18      3.05 o
   8   6   6        1.55        1.19      7.47 o
 -13   7   6        0.02       -0.36      2.02 o
 -12   7   6        8.68        4.75      3.71 o
 -11   7   6        0.01        0.08      1.37 o
 -10   7   6        3.34       -0.24      1.41 o
  -9   7   6        5.90        4.01      2.15 o
  -8   7   6        0.56        0.69      1.34 o
  -7   7   6       76.55       81.69      3.57 o
  -6   7   6        0.10        2.12      1.41 o
  -5   7   6        0.35        1.22      1.22 o
  -4   7   6        2.29        3.04      1.31 o
  -3   7   6       55.94       55.36      1.89 o
  -2   7   6       55.23       55.34      2.35 o
  -1   7   6        3.57        2.74      1.30 o
   0   7   6      152.49      158.00      4.41 o
   1   7   6       85.30       84.85      2.55 o
   2   7   6        9.37       11.42      1.19 o
   3   7   6        3.90        4.20      0.77 o
   4   7   6      102.95      105.59      6.40 o
   5   7   6        6.09        2.63      3.35 o
   6   7   6        7.72        7.15      7.44 o
   7   7   6       21.29       11.52      9.57 o
   8   7   6       14.77       16.95      7.52 o
 -12   8   6        0.09       -0.24      2.42 o
 -11   8   6        0.03        0.27      2.55 o
 -10   8   6        6.77        1.92      1.45 o
  -9   8   6        2.26        0.71      1.23 o
  -8   8   6        7.57        5.35      1.71 o
  -7   8   6       39.95       48.40      2.40 o
  -6   8   6        0.76        1.06      1.19 o
  -5   8   6       27.03       29.17      2.03 o
  -4   8   6       97.03       89.83      3.31 o
  -3   8   6      108.61      109.61      3.85 o
  -2   8   6      466.56      476.97      8.57 o
  -1   8   6       67.63       64.69      2.66 o
   0   8   6       28.67       31.97      2.16 o
   1   8   6      189.05      186.99      4.75 o
   2   8   6      112.03      124.82      4.49 o
   3   8   6        4.35        2.09      0.88 o
   4   8   6       63.17       71.81      7.24 o
   5   8   6        7.82        6.59      6.71 o
   6   8   6        0.00        0.73      3.25 o
   7   8   6        0.39       -2.57      4.98 o
 -11   9   6        5.58        0.17      2.91 o
 -10   9   6        1.95       -0.25      2.52 o
  -9   9   6        3.00        0.88      1.67 o
  -8   9   6       12.88        9.29      2.47 o
  -7   9   6       56.69       62.19      2.78 o
  -6   9   6        9.56        7.17      1.61 o
  -5   9   6       72.09       67.48      3.24 o
  -4   9   6        3.95        5.76      1.81 o
  -3   9   6        0.55        3.01      1.59 o
  -2   9   6       51.44       61.08      2.96 o
  -1   9   6       23.58       32.15      2.61 o
   0   9   6        7.71        7.41      1.76 o
   1   9   6        4.72        3.07      1.44 o
   2   9   6        1.19        0.44      1.21 o
   3   9   6        0.11       -1.83      4.11 o
   4   9   6        3.41       -0.06      2.34 o
   5   9   6        2.49        2.90      3.96 o
   6   9   6        0.49        1.28      3.80 o
 -10  10   6        2.60        0.17      3.03 o
  -9  10   6        7.10       -0.34      2.12 o
  -8  10   6        1.93        1.22      1.39 o
  -7  10   6        0.36        0.30      1.24 o
  -6  10   6        5.17        3.41      1.55 o
  -5  10   6       51.52       56.35      2.69 o
  -4  10   6       12.58       15.47      2.20 o
  -3  10   6       28.44       37.47      2.62 o
  -2  10   6        5.10        4.78      2.05 o
  -1  10   6        0.05       -0.50      1.62 o
   0  10   6       41.40       48.50      2.49 o
   1  10   6        2.19        2.22      1.37 o
   2  10   6        0.14       -1.74      3.24 o
   3  10   6        0.02       -1.02      3.21 o
   4  10   6       12.91        6.81      8.37 o
   5  10   6       12.63       13.87     13.87 o
  -8  11   6        4.75        1.88      1.55 o
  -7  11   6        0.89        0.99      1.60 o
  -6  11   6        4.40        3.15      1.71 o
  -5  11   6        1.70        1.25      1.54 o
  -4  11   6        0.41        0.59      1.58 o
  -3  11   6       51.26       64.70      3.24 o
  -2  11   6        4.01        4.66      2.25 o
  -1  11   6        0.11       -0.33      1.41 o
   0  11   6        0.02        0.40      1.36 o
   1  11   6        0.97       -0.15      2.02 o
   2  11   6        1.59       -0.47      3.01 o
   3  11   6       22.10       15.60     13.65 o
  -6  12   6        2.14        0.59      1.53 o
  -5  12   6        0.04        0.71      1.42 o
  -4  12   6        0.75        1.30      2.10 o
  -3  12   6        1.12       -0.57      1.69 o
  -2  12   6        1.96        1.68      2.21 o
  -1  12   6        5.04        4.78      2.09 o
   0  12   6        0.86        2.90      2.03 o
   1  12   6        4.48        2.07      3.02 o
 -15   0   7       27.87       30.65     11.11 o
 -13   0   7        1.26        1.87      2.23 o
 -11   0   7       86.73       95.78      4.26 o
  -9   0   7      899.94      886.88     13.82 o
  -7   0   7     1239.86     1292.72     41.89 o
  -5   0   7       90.11       75.98      3.52 o
  -3   0   7     2259.46     2172.57     32.91 o
  -1   0   7        9.05        5.49      1.75 o
   1   0   7      683.17      641.92     15.37 o
   3   0   7       26.84       19.91      1.71 o
   5   0   7        8.75       10.10      1.89 o
   7   0   7      107.44      131.29      4.67 o
   9   0   7        9.24        4.59      3.64 o
 -15   1   7        8.92        9.17      2.41 o
 -14   1   7        1.13        0.55      1.84 o
 -13   1   7        4.68        2.29      1.74 o
 -12   1   7        2.91        4.60      1.89 o
 -11   1   7       50.73       64.26      3.01 o
 -10   1   7       82.65       92.67      3.31 o
  -9   1   7        6.94        6.66      1.77 o
  -8   1   7        0.32        0.31      1.17 o
  -7   1   7       35.21       38.70      2.42 o
  -6   1   7      203.59      194.84      3.82 o
  -5   1   7       55.00       59.25      2.89 o
  -4   1   7      642.85      649.12      7.83 o
  -3   1   7      478.72      465.35      6.12 o
  -2   1   7      899.18      855.24      9.94 o
  -1   1   7        0.81       -0.37      1.07 o
   0   1   7      510.61      501.28      7.52 o
   1   1   7        0.01       -0.49      1.26 o
   2   1   7      204.76      209.24      4.16 o
   3   1   7       31.36       30.88      1.74 o
   4   1   7      826.44      858.42      8.75 o
   5   1   7       22.59       25.10      1.50 o
   6   1   7        2.94        1.26      0.96 o
   7   1   7        1.20        0.58      1.05 o
   8   1   7       51.16       54.79      2.26 o
   9   1   7       15.80       13.74      3.51 o
 -15   2   7       10.73        7.27      3.55 o
 -14   2   7        1.90        2.20      1.71 o
 -13   2   7       13.75        7.86      2.36 o
 -12   2   7       10.58        5.56      1.80 o
 -11   2   7        0.06        0.84      1.41 o
 -10   2   7       46.13       48.16      2.76 o
  -9   2   7      369.75      369.29      5.70 o
  -8   2   7      139.75      123.92      3.19 o
  -7   2   7       33.27       36.80      2.42 o
  -6   2   7      357.23      351.69      4.93 o
  -5   2   7      597.16      623.66      8.13 o
  -4   2   7        2.17        5.29      1.74 o
  -3   2   7      120.87      133.84      3.27 o
  -2   2   7      974.00     1009.38     11.18 o
  -1   2   7      534.46      520.28      7.38 o
   0   2   7        0.37        0.42      1.57 o
   1   2   7      476.49      498.88      8.02 o
   2   2   7      105.67      114.95      2.33 o
   3   2   7      170.25      182.63      2.87 o
   4   2   7        7.28        8.05      1.07 o
   5   2   7        0.43        0.87      0.79 o
   6   2   7        2.02        1.86      0.91 o
   7   2   7       42.32       44.44      2.08 o
   8   2   7        4.77        2.84      1.23 o
   9   2   7        2.33        5.35      3.09 o
 -15   3   7        1.96        0.89      1.50 o
 -14   3   7        0.03        1.49      1.52 o
 -13   3   7        9.99        1.58      1.51 o
 -12   3   7       13.94       20.90      3.74 o
 -11   3   7        0.00        1.39      1.42 o
 -10   3   7        0.08        0.31      1.27 o
  -9   3   7        2.82        2.15      1.35 o
  -8   3   7        9.67        7.45      2.23 o
  -7   3   7       18.30       14.89      1.74 o
  -6   3   7       53.03       63.59      2.35 o
  -5   3   7       34.07       30.30      1.69 o
  -4   3   7      173.41      180.08      3.04 o
  -3   3   7       14.55       16.17      1.84 o
  -2   3   7       69.82       53.90      2.41 o
  -1   3   7       11.88       13.59      2.15 o
   0   3   7        3.07        1.96      1.53 o
   1   3   7      195.13      195.51      2.92 o
   2   3   7       62.18       57.17      1.74 o
   3   3   7        0.21        1.11      0.83 o
   4   3   7       11.35        8.05      0.86 o
   5   3   7       39.57       45.77      1.74 o
   6   3   7        0.01        0.60      0.73 o
   7   3   7        0.93       -0.37      0.95 o
   8   3   7        0.11        0.40      2.87 o
   9   3   7        0.74        0.04      1.55 o
 -14   4   7        1.92        2.15      1.78 o
 -13   4   7        7.99        2.40      1.64 o
 -12   4   7        5.23        2.95      1.84 o
 -11   4   7        2.37        3.57      1.73 o
 -10   4   7       74.12       66.72      2.75 o
  -9   4   7       15.99       21.80      1.99 o
  -8   4   7        8.42        8.13      1.69 o
  -7   4   7      106.80      111.75      3.04 o
  -6   4   7        0.08       -1.01      1.16 o
  -5   4   7       34.90       36.72      1.84 o
  -4   4   7        1.37        1.45      0.99 o
  -3   4   7        0.17        0.73      0.88 o
  -2   4   7       40.63       38.15      1.49 o
  -1   4   7      512.51      515.98      5.96 o
   0   4   7       91.76       86.94      2.51 o
   1   4   7      112.37       90.58      2.43 o
   2   4   7        4.94        8.23      1.45 o
   3   4   7        0.68        0.99      1.15 o
   4   4   7        5.29        6.71      1.22 o
   5   4   7       19.15       17.27      1.73 o
   6   4   7        2.60        1.37      0.99 o
   7   4   7       27.52       20.39     13.65 o
   8   4   7        2.69       -0.18      2.37 o
   9   4   7        5.32       -0.59      2.29 o
 -14   5   7        1.59        1.27      1.73 o
 -13   5   7        6.88        1.34      1.65 o
 -12   5   7       10.89        4.96      2.87 o
 -11   5   7       10.21        7.28      3.97 o
 -10   5   7      111.10      131.25      3.69 o
  -9   5   7        3.07        7.00      2.28 o
  -8   5   7      409.39      448.31      6.29 o
  -7   5   7       46.17       36.96      2.31 o
  -6   5   7       13.79       10.00      1.52 o
  -5   5   7       83.39       86.09      2.86 o
  -4   5   7        0.01        1.17      1.08 o
  -3   5   7       47.73       47.45      1.86 o
  -2   5   7      326.10      346.48      5.14 o
  -1   5   7        1.20        1.87      0.69 o
   0   5   7        0.06       -0.20      0.97 o
   1   5   7       44.43       37.29      2.47 o
   2   5   7      114.24      104.09      2.55 o
   3   5   7        7.14        7.31      1.40 o
   4   5   7      139.18      129.75      3.96 o
   5   5   7       38.97       43.63      2.26 o
   6   5   7        3.03        3.11      2.56 o
   7   5   7        5.66        0.46      2.14 o
   8   5   7        4.69        0.12      2.39 o
 -13   6   7        0.54       -0.46      1.47 o
 -12   6   7        9.56        3.81      2.13 o
 -11   6   7        0.00        0.41      1.17 o
 -10   6   7       20.95       27.02      7.94 o
  -9   6   7        0.50        1.15      1.33 o
  -8   6   7        3.19        1.09      1.67 o
  -7   6   7       61.35       54.64      3.06 o
  -6   6   7        0.17        1.04      1.50 o
  -5   6   7       10.58       20.06      1.86 o
  -4   6   7       13.86       17.46      1.82 o
  -3   6   7       69.57       68.59      2.23 o
  -2   6   7       11.59        6.98      1.37 o
  -1   6   7        2.52        4.31      1.33 o
   0   6   7       50.92       53.30      2.42 o
   1   6   7       10.51        7.39      1.47 o
   2   6   7       14.71       17.42      1.39 o
   3   6   7       58.21       55.64      3.48 o
   4   6   7        5.90        4.32      0.95 o
   5   6   7        3.59        0.68      2.73 o
   6   6   7        0.50        0.53      2.76 o
   7   6   7        5.79        6.10      9.35 o
   8   6   7        7.45        0.53      4.57 o
 -13   7   7        0.70        0.76      4.47 o
 -12   7   7        4.72        2.29      1.98 o
 -11   7   7        0.84        0.94      1.75 o
 -10   7   7        6.36        0.08      1.44 o
  -9   7   7       40.65       32.58     11.56 o
  -8   7   7        4.89        0.96      1.54 o
  -7   7   7       25.45       38.15      2.73 o
  -6   7   7       15.34       21.50      3.24 o
  -5   7   7       63.82       61.65      2.86 o
  -4   7   7        6.93        7.79      1.50 o
  -3   7   7      251.73      241.26      4.01 o
  -2   7   7       11.38       10.15      1.84 o
  -1   7   7        6.71        5.38      1.54 o
   0   7   7       17.90       23.65      1.93 o
   1   7   7       20.18       18.76      1.66 o
   2   7   7        1.84        2.14      1.30 o
   3   7   7        3.15        1.32      2.38 o
   4   7   7        0.17        1.79      3.14 o
   5   7   7       42.16       63.29      6.29 o
   6   7   7        6.75        5.50      5.63 o
   7   7   7        6.78        5.84      6.38 o
 -12   8   7        2.69        0.06      2.00 o
 -11   8   7        7.27        0.55      1.74 o
 -10   8   7        0.92       -0.11      1.42 o
  -9   8   7        5.40        2.79      1.95 o
  -8   8   7       21.78       30.41      5.97 o
  -7   8   7        1.32        0.98      1.45 o
  -6   8   7        0.11        0.04      0.77 o
  -5   8   7       45.26       45.82      2.24 o
  -4   8   7       36.98       53.64      2.29 o
  -3   8   7      286.25      293.78      5.48 o
  -2   8   7       36.87       39.46      2.57 o
  -1   8   7        1.03        1.93      1.49 o
   0   8   7       96.20       99.55      2.94 o
   1   8   7       30.35       33.97      1.91 o
   2   8   7        5.74        3.89      1.40 o
   3   8   7       91.93      114.80      6.49 o
   4   8   7        4.70        2.74      3.71 o
   5   8   7       21.70       16.58     14.66 o
   6   8   7        0.42        0.59      3.80 o
 -11   9   7        1.53        0.28      2.47 o
 -10   9   7       23.90       23.57      9.51 o
  -9   9   7        0.42       -0.12      1.19 o
  -8   9   7        0.58       -0.22      1.35 o
  -7   9   7        8.77        7.58      2.52 o
  -6   9   7       48.39       57.22      2.69 o
  -5   9   7       31.36       31.53      2.61 o
  -4   9   7       16.66       16.47      2.42 o
  -3   9   7       20.39       28.08      2.68 o
  -2   9   7        8.78        5.55      1.87 o
  -1   9   7       34.24       37.60      2.39 o
   0   9   7       10.26       10.60      3.69 o
   1   9   7        4.74        3.42      1.55 o
   2   9   7        1.43        0.37      1.71 o
   3   9   7       14.15        0.30      2.38 o
   4   9   7        5.58        6.38      6.54 o
   5   9   7        6.54        3.22      4.35 o
 -10  10   7        5.22        0.06      2.01 o
  -9  10   7        0.38       -0.21      1.39 o
  -8  10   7        0.25        1.18      1.70 o
  -7  10   7       10.17        7.62      3.44 o
  -6  10   7        1.70       -0.20      1.49 o
  -5  10   7        9.22        7.21      2.33 o
  -4  10   7        0.00       -0.46      1.43 o
  -3  10   7       80.56       90.79      3.56 o
  -2  10   7       14.20        7.48      3.98 o
  -1  10   7        0.00       -0.34      1.20 o
   0  10   7        0.87        1.02      1.48 o
   1  10   7       10.23       10.85      3.76 o
   2  10   7        0.25       -0.47      2.48 o
   3  10   7        0.03       -0.10      2.18 o
   4  10   7       12.32       -0.11      2.71 o
  -8  11   7        0.01       -0.75      2.08 o
  -7  11   7        5.12        3.35      2.32 o
  -6  11   7        3.21        0.54      1.84 o
  -5  11   7        1.35        0.49      1.57 o
  -4  11   7        3.64        0.67      1.68 o
  -3  11   7        0.42       -0.97      1.84 o
  -2  11   7        0.33       -0.39      1.48 o
  -1  11   7        4.10        3.33      1.86 o
   0  11   7       23.73       25.71      8.40 o
   1  11   7        1.92        1.97      4.68 o
   2  11   7        1.51        2.01      3.12 o
  -5  12   7        0.78        0.85      2.40 o
  -4  12   7        0.23       -0.28      1.71 o
  -3  12   7        3.26        4.84      2.44 o
  -2  12   7        2.49        0.51      1.63 o
  -1  12   7        1.58        2.30      2.02 o
 -14   0   8        0.68       -1.21      2.31 o
 -12   0   8       21.64       12.44      4.47 o
 -10   0   8      103.34      119.41      4.56 o
  -8   0   8      114.13      118.13      5.06 o
  -6   0   8       39.34       32.80      4.41 o
  -4   0   8        5.91        6.03      2.23 o
  -2   0   8        1.62        1.25      1.91 o
   0   0   8       94.19      105.94      4.04 o
   2   0   8      171.64      196.63      5.55 o
   4   0   8      145.98      168.41      4.52 o
   6   0   8       20.52       21.05      2.23 o
   8   0   8       38.43       29.82      9.83 o
 -15   1   8        9.00       11.07      3.31 o
 -14   1   8       13.52       14.24      3.19 o
 -13   1   8       29.01       22.41      3.33 o
 -12   1   8       31.48       37.30      2.72 o
 -11   1   8        3.42        6.30      1.86 o
 -10   1   8        3.02        2.42      1.68 o
  -9   1   8        5.61        6.77      1.77 o
  -8   1   8      203.47      195.21      4.45 o
  -7   1   8      111.63      116.04      3.99 o
  -6   1   8       26.09       29.65      2.67 o
  -5   1   8      675.71      666.73     10.81 o
  -4   1   8       13.38       16.17      2.20 o
  -3   1   8        6.12        3.24      1.53 o
  -2   1   8        4.63        3.61      1.48 o
  -1   1   8      176.26      198.71      3.76 o
   0   1   8       55.52       58.51      2.62 o
   1   1   8      720.14      695.59     13.32 o
   2   1   8      116.44      113.32      3.86 o
   3   1   8       61.95       63.06      2.32 o
   4   1   8        3.81        3.40      1.28 o
   5   1   8       57.86       60.51      1.94 o
   6   1   8        8.77        5.69      1.24 o
   7   1   8        0.54        0.16      0.94 o
   8   1   8        8.64        8.13      2.33 o
 -15   2   8        0.16        3.53      2.02 o
 -14   2   8        0.79        0.90      1.76 o
 -13   2   8        0.59        2.79      1.73 o
 -12   2   8       11.81       10.61      2.91 o
 -11   2   8        4.50        5.51      2.41 o
 -10   2   8       53.41       52.08      2.84 o
  -9   2   8        4.74        7.42      1.91 o
  -8   2   8      582.43      579.35      7.70 o
  -7   2   8      128.20      138.70      3.62 o
  -6   2   8        5.81        4.90      1.64 o
  -5   2   8       26.31       37.38      3.17 o
  -4   2   8      460.34      457.63      6.50 o
  -3   2   8      681.88      653.19      8.34 o
  -2   2   8      435.84      449.26      6.32 o
  -1   2   8       56.02       50.10      2.53 o
   0   2   8      284.43      274.20      5.58 o
   1   2   8      155.18      169.19      4.25 o
   2   2   8       30.55       38.03      1.68 o
   3   2   8       63.49       76.26      2.18 o
   4   2   8      239.61      243.01      3.41 o
   5   2   8       14.11       16.78      1.80 o
   6   2   8        1.57        1.31      0.93 o
   7   2   8       10.16        7.77      2.62 o
   8   2   8       12.36       -0.15      1.79 o
 -15   3   8        5.30        2.69      1.94 o
 -14   3   8        1.13        0.39      1.63 o
 -13   3   8        5.86        2.97      2.33 o
 -12   3   8        0.59        1.62      1.55 o
 -11   3   8        0.94        2.28      1.70 o
 -10   3   8       48.24       61.95      3.05 o
  -9   3   8       46.97       42.47      2.77 o
  -8   3   8      155.91      168.57      3.71 o
  -7   3   8       30.44       40.25      2.34 o
  -6   3   8       11.18        8.29      1.81 o
  -5   3   8        5.23        5.38      1.34 o
  -4   3   8       91.14       90.19      2.93 o
  -3   3   8       48.18       52.99      2.67 o
  -2   3   8      143.30      155.26      3.90 o
  -1   3   8       51.43       60.54      2.65 o
   0   3   8        2.69        3.18      1.45 o
   1   3   8       46.88       41.72      2.19 o
   2   3   8       33.57       34.84      1.38 o
   3   3   8        9.78        9.16      1.08 o
   4   3   8       51.17       65.66      1.67 o
   5   3   8       32.10       28.53      1.52 o
   6   3   8        2.99        2.70      0.98 o
   7   3   8        9.36       -0.18      2.61 o
   8   3   8        0.05       -0.06      3.22 o
 -14   4   8        3.47        2.01      1.82 o
 -13   4   8        1.58        1.64      1.67 o
 -12   4   8        0.63        0.89      1.14 o
 -11   4   8        1.70        4.27      2.09 o
 -10   4   8        0.19        0.82      1.35 o
  -9   4   8      125.72      115.71      3.60 o
  -8   4   8       20.78       30.40      2.27 o
  -7   4   8      165.49      186.06      3.80 o
  -6   4   8       64.43       55.19      2.62 o
  -5   4   8        4.09        2.74      1.30 o
  -4   4   8      295.28      319.02      5.30 o
  -3   4   8        0.08        1.43      1.00 o
  -2   4   8       30.12       33.96      1.63 o
  -1   4   8       31.99       38.17      1.70 o
   0   4   8        0.00       -0.99      0.99 o
   1   4   8      200.31      192.13      3.84 o
   2   4   8        6.81        8.32      1.81 o
   3   4   8        3.22        5.40      1.55 o
   4   4   8       10.29        8.19      1.47 o
   5   4   8        0.43        0.71      1.06 o
   6   4   8       33.01       38.84      3.91 o
   7   4   8        0.07        0.83      2.75 o
   8   4   8        0.48       -0.01      2.04 o
 -14   5   8        0.28       -0.05      1.30 o
 -13   5   8        0.01       -0.18      1.10 o
 -12   5   8        1.44        0.52      1.38 o
 -11   5   8        0.06        0.24      1.39 o
 -10   5   8        2.12        5.27      1.79 o
  -9   5   8       51.66       44.37      2.57 o
  -8   5   8       28.88       35.30      2.68 o
  -7   5   8      187.43      189.98      4.07 o
  -6   5   8        2.37        0.97      1.18 o
  -5   5   8        5.19        6.71      1.80 o
  -4   5   8      183.92      209.01      4.11 o
  -3   5   8      155.52      160.52      3.28 o
  -2   5   8        0.09        1.36      1.16 o
  -1   5   8       11.85        8.98      0.91 o
   0   5   8      107.88      121.70      3.42 o
   1   5   8       28.40       23.00      2.03 o
   2   5   8        8.58       10.65      1.67 o
   3   5   8        6.49        8.59      2.38 o
   4   5   8       12.46       12.69      2.40 o
   5   5   8        4.82        1.78      1.01 o
   6   5   8        1.02        1.29      2.46 o
   7   5   8        1.21        0.27      2.61 o
 -13   6   8        0.06        0.00      1.21 o
 -12   6   8        6.03        1.92      1.85 o
 -11   6   8        8.47        2.14      1.72 o
 -10   6   8        0.36        0.24      1.36 o
  -9   6   8        4.07        4.36      1.78 o
  -8   6   8       31.04       35.52      2.92 o
  -7   6   8      120.82      144.78      4.36 o
  -6   6   8        1.00        2.01      1.75 o
  -5   6   8       18.82       18.33      1.93 o
  -4   6   8       42.79       42.57      2.46 o
  -3   6   8      146.69      161.80      3.19 o
  -2   6   8        1.03        0.77      0.76 o
  -1   6   8       13.73       19.90      2.30 o
   0   6   8       62.92       70.48      2.55 o
   1   6   8       17.77       19.92      1.80 o
   2   6   8       10.41       15.21      1.46 o
   3   6   8        0.07        0.11      0.91 o
   4   6   8        7.96        5.26      1.63 o
   5   6   8       10.05        8.21      4.29 o
   6   6   8       10.48       11.96      5.46 o
   7   6   8        7.22       -0.28      2.92 o
 -13   7   8        5.16        2.34      3.32 o
 -12   7   8        5.79        1.26      1.96 o
 -11   7   8        0.67        0.35      1.63 o
 -10   7   8        1.31        0.01      1.57 o
  -9   7   8        5.41        2.20      1.96 o
  -8   7   8        6.97        7.55      2.31 o
  -7   7   8        0.81       -0.19      1.34 o
  -6   7   8        2.98        4.78      1.72 o
  -5   7   8       21.49       14.66      2.17 o
  -4   7   8      112.52      123.61      3.31 o
  -3   7   8        3.81        3.33      1.05 o
  -2   7   8      145.32      155.67      7.06 o
  -1   7   8        5.47        3.41      1.66 o
   0   7   8      171.46      180.71      4.03 o
   1   7   8        5.53        6.89      1.86 o
   2   7   8       11.19       16.07      2.97 o
   3   7   8       69.91       73.71      2.80 o
   4   7   8      152.14      197.06      8.14 o
   5   7   8        5.31        2.75      3.12 o
   6   7   8       12.06       13.35      5.06 o
 -12   8   8        2.13        0.29      2.58 o
 -11   8   8       13.47        0.11      2.29 o
 -10   8   8        5.86        0.41      1.74 o
  -9   8   8        0.39        0.80      2.00 o
  -8   8   8        0.25       -0.44      1.51 o
  -7   8   8       55.17       75.98      3.86 o
  -6   8   8      112.88      113.88      3.66 o
  -5   8   8       55.20       50.44      2.50 o
  -4   8   8       14.90       13.49      1.61 o
  -3   8   8      243.35      244.63      5.17 o
  -2   8   8       73.29       69.37      3.02 o
  -1   8   8        3.70        1.93      1.43 o
   0   8   8       23.85       -0.03      3.04 o
   1   8   8       10.02        7.00      3.20 o
   2   8   8        5.12        1.93      1.27 o
   3   8   8        9.58        9.60      4.95 o
   4   8   8        0.15       -1.45      2.95 o
   5   8   8       15.32       18.80      5.58 o
 -11   9   8        0.01        0.20      1.52 o
 -10   9   8        1.20        0.96      1.61 o
  -9   9   8        2.52        0.72      1.56 o
  -8   9   8       19.43       20.97      5.87 o
  -7   9   8        3.54        3.43      1.68 o
  -6   9   8        2.24        2.85      1.56 o
  -5   9   8        0.06        0.08      1.40 o
  -4   9   8        6.27        9.80      2.18 o
  -3   9   8       31.96       40.44      3.08 o
  -2   9   8        4.88        2.17      1.90 o
  -1   9   8        0.68       -0.47      1.39 o
   0   9   8       19.08        7.43      5.67 o
   1   9   8       12.61        9.41      3.56 o
   2   9   8        0.42        0.39      2.67 o
   3   9   8        0.11       -0.31      2.84 o
   4   9   8        6.53        1.89      3.64 o
  -9  10   8        1.92        0.12      1.41 o
  -8  10   8        2.08        2.05      2.07 o
  -7  10   8        4.95        4.41      2.19 o
  -6  10   8       22.99       19.02      7.81 o
  -5  10   8        2.91        1.08      1.71 o
  -4  10   8        0.05        0.06      1.19 o
  -3  10   8        1.34        0.59      1.90 o
  -2  10   8        9.83        7.69      3.18 o
  -1  10   8        7.82        5.83      2.76 o
   0  10   8        3.93        1.84      1.85 o
   1  10   8       22.46       14.61     10.92 o
   2  10   8        0.17       -1.94      3.12 o
   3  10   8        1.86       -0.09      2.89 o
  -7  11   8        0.98       -1.18      1.93 o
  -6  11   8        0.50        0.03      1.26 o
  -5  11   8        7.61       -0.04      1.29 o
  -4  11   8        8.95        0.54      1.78 o
  -3  11   8       19.39       16.43      6.41 o
  -2  11   8        1.08        1.10      1.79 o
  -1  11   8        4.33        1.40      2.22 o
   0  11   8        0.01       -0.82      3.08 o
 -15   0   9        0.09        2.94      2.78 o
 -13   0   9        1.84        4.45      2.78 o
 -11   0   9       48.74       59.75      4.06 o
  -9   0   9       84.54       84.88      5.91 o
  -7   0   9       12.26       10.84      2.99 o
  -5   0   9       73.64       78.69      5.72 o
  -3   0   9      316.68      352.00     10.21 o
  -1   0   9       78.38       97.59      6.53 o
   1   0   9       39.33       47.05      5.11 o
   3   0   9      101.21      115.35      3.55 o
   5   0   9      117.54      115.74      4.17 o
   7   0   9        6.57        3.98      2.21 o
 -15   1   9       26.82       34.17      3.54 o
 -14   1   9        4.24        3.21      2.06 o
 -13   1   9        1.92        3.14      2.12 o
 -12   1   9        0.90        1.86      1.78 o
 -11   1   9       16.61       15.45      2.19 o
 -10   1   9        0.22       -1.07      1.51 o
  -9   1   9      195.39      215.21      4.52 o
  -8   1   9       26.96       32.47      2.69 o
  -7   1   9       32.15       38.61      2.90 o
  -6   1   9       43.91       37.72      2.83 o
  -5   1   9        8.99       10.54      1.94 o
  -4   1   9       61.46       54.57      2.66 o
  -3   1   9       41.58       45.09      2.54 o
  -2   1   9       52.65       65.78      2.91 o
  -1   1   9      412.86      414.38      6.67 o
   0   1   9      273.99      246.67      5.43 o
   1   1   9       73.56       83.57      4.99 o
   2   1   9       17.29       18.40      1.67 o
   3   1   9       19.41       25.92      1.82 o
   4   1   9       10.26       10.94      1.55 o
   5   1   9        0.98        2.87      1.15 o
   6   1   9        0.01       -0.19      0.98 o
   7   1   9        0.11        0.70      1.20 o
 -15   2   9        1.36        3.17      2.12 o
 -14   2   9        1.87        3.14      1.91 o
 -13   2   9        0.97        1.85      1.81 o
 -12   2   9        0.51       -0.49      1.29 o
 -11   2   9        0.53        0.60      1.57 o
 -10   2   9       35.54       40.33      3.36 o
  -9   2   9       10.43        9.26      1.98 o
  -8   2   9        1.61        0.99      1.40 o
  -7   2   9        5.87        8.28      2.03 o
  -6   2   9      169.73      173.20      4.25 o
  -5   2   9        2.25        1.96      1.68 o
  -4   2   9        1.86        1.57      1.56 o
  -3   2   9      260.66      248.24      4.73 o
  -2   2   9        0.16        0.98      1.29 o
  -1   2   9        0.01        1.97      1.82 o
   0   2   9        8.56       12.26      2.37 o
   1   2   9        8.22        7.01      2.39 o
   2   2   9        3.05        1.99      1.13 o
   3   2   9       56.06       56.29      2.10 o
   4   2   9        0.10       -0.39      0.89 o
   5   2   9        0.03        1.05      1.20 o
   6   2   9        3.18        2.46      1.22 o
   7   2   9        7.43        0.77      1.78 o
 -14   3   9        7.40        4.99      2.92 o
 -13   3   9        2.23        1.28      1.91 o
 -12   3   9        1.48        1.88      1.99 o
 -11   3   9        0.02        2.02      1.98 o
 -10   3   9        3.78        7.30      2.27 o
  -9   3   9       18.27       16.66      2.17 o
  -8   3   9       40.06       51.09      2.87 o
  -7   3   9       71.24       67.52      2.76 o
  -6   3   9        8.83        9.65      1.81 o
  -5   3   9        9.37        7.05      1.88 o
  -4   3   9       11.15       16.70      2.27 o
  -3   3   9      135.39      143.50      3.73 o
  -2   3   9        4.24        3.37      1.99 o
  -1   3   9      336.75      370.31      6.74 o
   0   3   9       13.65       11.50      2.06 o
   1   3   9      253.29      261.52      4.13 o
   2   3   9       19.48       16.34      1.29 o
   3   3   9        0.92        2.03      1.10 o
   4   3   9        0.21        0.19      0.90 o
   5   3   9       12.61        3.44      2.57 o
   6   3   9        2.28        0.41      1.27 o
   7   3   9       16.01        0.68      2.78 o
 -14   4   9       11.12        3.35      2.56 o
 -13   4   9        0.02        1.41      1.93 o
 -12   4   9        1.01       -1.02      1.95 o
 -11   4   9        1.90        2.10      1.87 o
 -10   4   9        2.29        1.33      1.71 o
  -9   4   9       38.86       49.39      3.01 o
  -8   4   9      408.09      390.61      6.18 o
  -7   4   9        3.95        5.66      1.96 o
  -6   4   9       32.16       35.82      2.32 o
  -5   4   9       34.06       38.69      2.23 o
  -4   4   9       16.11       14.74      1.73 o
  -3   4   9        6.58        5.82      1.71 o
  -2   4   9      354.09      374.70      5.53 o
  -1   4   9       45.60       48.32      2.66 o
   0   4   9      335.97      352.40      7.07 o
   1   4   9        0.37       -0.80      0.87 o
   2   4   9        7.28       14.69      2.35 o
   3   4   9       57.79       65.26      2.89 o
   4   4   9       23.65       30.96      4.97 o
   5   4   9       24.12       -0.14      1.84 o
   6   4   9       23.21        0.22      2.50 o
   7   4   9        1.03       -0.69      2.87 o
 -14   5   9        0.08        0.45      1.57 o
 -13   5   9       13.22        8.95      5.05 o
 -12   5   9        3.28        1.60      2.16 o
 -11   5   9        0.33        1.51      1.75 o
 -10   5   9        0.61       -0.06      1.22 o
  -9   5   9        4.78        4.35      1.91 o
  -8   5   9        4.04        5.58      1.80 o
  -7   5   9       51.79       65.02      2.89 o
  -6   5   9        0.01        0.72      1.52 o
  -5   5   9       39.72       52.28      2.48 o
  -4   5   9       10.22        7.24      1.50 o
  -3   5   9      135.08      128.73      3.53 o
  -2   5   9        6.46        4.56      1.00 o
  -1   5   9       36.69       38.70      1.14 o
   0   5   9       62.25       61.44      2.65 o
   1   5   9        8.94       11.34      2.52 o
   2   5   9        1.16       -1.01      1.50 o
   3   5   9      105.31      116.74      4.62 o
   4   5   9        3.54        2.12      1.13 o
   5   5   9       18.57       17.10      6.81 o
   6   5   9        2.10        0.48      3.52 o
 -13   6   9       25.67       14.14      7.32 o
 -12   6   9        1.16       -0.68      1.87 o
 -11   6   9        4.23        4.20      2.38 o
 -10   6   9        4.72        5.34      2.01 o
  -9   6   9       12.38       11.20      3.33 o
  -8   6   9       32.21       35.78      3.58 o
  -7   6   9       10.94       12.59      2.48 o
  -6   6   9       32.00       45.56      3.03 o
  -5   6   9        0.91        1.99      1.79 o
  -4   6   9       58.39       64.92      2.48 o
  -3   6   9      242.28      254.26      5.12 o
  -2   6   9        8.68       10.00      1.32 o
  -1   6   9       65.70       61.08      3.06 o
   0   6   9       13.06       13.07      1.92 o
   1   6   9        0.38        1.25      1.47 o
   2   6   9       91.54       95.24      3.10 o
   3   6   9       30.63       26.07      5.34 o
   4   6   9       28.10       43.87      4.56 o
   5   6   9       11.00       14.30      4.83 o
   6   6   9        1.60        1.63      3.63 o
 -12   7   9        1.03       -0.03      1.70 o
 -11   7   9       12.18        0.34      1.86 o
 -10   7   9        0.07        0.50      1.79 o
  -9   7   9       14.86       13.14      6.33 o
  -8   7   9        2.27        1.55      1.92 o
  -7   7   9       24.92       32.19      2.67 o
  -6   7   9       61.05       65.32      3.35 o
  -5   7   9       41.45       45.47      2.87 o
  -4   7   9        5.67        4.66      1.85 o
  -3   7   9      104.54      113.40      2.69 o
  -2   7   9       40.08       48.98      2.79 o
  -1   7   9        1.11       -0.37      1.18 o
   0   7   9       54.14       49.67      9.93 o
   1   7   9       61.52       69.86      3.12 o
   2   7   9       10.73       10.38      1.82 o
   3   7   9        1.04        3.12      2.98 o
   4   7   9        9.13        4.22      3.31 o
   5   7   9        2.04        0.99      3.55 o
 -11   8   9        0.32       -0.25      1.77 o
 -10   8   9        5.05        1.09      2.45 o
  -9   8   9       39.74       51.61      3.55 o
  -8   8   9        0.20        0.21      1.38 o
  -7   8   9        0.25        1.45      2.90 o
  -6   8   9        0.60        0.84      1.50 o
  -5   8   9       10.75       13.90      2.37 o
  -4   8   9       16.47       15.36      2.29 o
  -3   8   9        3.37        2.29      2.09 o
  -2   8   9       42.18       52.96      2.91 o
  -1   8   9        1.38        1.60      1.76 o
   0   8   9       22.43       19.34      7.26 o
   1   8   9        0.23       -0.16      0.99 o
   2   8   9        4.00        2.41      3.74 o
   3   8   9        1.01        2.02      3.05 o
   4   8   9        2.94        5.63      4.67 o
 -10   9   9        3.63        1.48      1.94 o
  -9   9   9        3.24        1.78      1.94 o
  -8   9   9       17.02        8.38      3.77 o
  -7   9   9        0.81        0.33      1.35 o
  -6   9   9       23.56        9.46      6.44 o
  -5   9   9        0.26       -0.46      1.55 o
  -4   9   9        0.00        0.20      1.46 o
  -3   9   9       21.61       28.29      5.46 o
  -2   9   9       11.78        6.59      3.06 o
  -1   9   9       10.04       10.36      3.85 o
   0   9   9        7.82        3.33      1.71 o
   1   9   9        2.22        0.81      1.61 o
   2   9   9       27.15        0.44      3.61 o
   3   9   9       12.18        7.92      4.12 o
  -8  10   9        5.47        4.32      2.27 o
  -7  10   9       30.10       38.13      3.92 o
  -6  10   9       13.76       -0.61      1.99 o
  -5  10   9       22.43        0.24      1.60 o
  -4  10   9       14.92        4.77      4.14 o
  -3  10   9        0.94        0.86      1.80 o
  -2  10   9       11.25        8.59      3.70 o
  -1  10   9        0.32       -0.41      1.74 o
   0  10   9        0.18        0.21      1.75 o
   1  10   9        0.89       -0.68      2.78 o
  -5  11   9        0.72        0.07      1.46 o
  -4  11   9        0.26        0.30      1.60 o
  -3  11   9        0.75        0.49      1.70 o
  -2  11   9        0.94       -0.50      1.88 o
 -14   0  10        0.99        3.03      2.84 o
 -12   0  10       16.67        5.88      5.08 o
 -10   0  10       18.74       10.49      4.29 o
  -8   0  10       40.61       41.94      4.40 o
  -6   0  10       18.29       20.07      3.56 o
  -4   0  10       45.17       41.79      3.98 o
  -2   0  10       51.84       54.47      5.03 o
   0   0  10      422.34      436.33     14.18 o
   2   0  10       25.80       20.37      2.71 o
   4   0  10      143.83      168.11      5.24 o
   6   0  10        0.30        2.44      2.84 o
 -15   1  10        0.59        0.91      2.33 o
 -14   1  10        1.69        2.94      2.11 o
 -13   1  10       19.19       22.66      7.29 o
 -12   1  10        3.38        1.21      1.79 o
 -11   1  10        1.17        2.98      1.94 o
 -10   1  10        0.35        1.89      1.72 o
  -9   1  10       27.97       33.56      3.32 o
  -8   1  10      257.29      242.49      5.99 o
  -7   1  10       16.09       24.78      3.28 o
  -6   1  10       35.29       32.66      2.78 o
  -5   1  10       50.64       53.27      3.35 o
  -4   1  10       29.38       28.47      2.59 o
  -3   1  10      209.39      189.03      4.54 o
  -2   1  10      696.76      735.84     10.65 o
  -1   1  10       20.76       23.01      2.68 o
   0   1  10      185.49      197.09      7.49 o
   1   1  10       84.77       94.33      4.69 o
   2   1  10        3.17        5.36      1.57 o
   3   1  10       13.50       12.67      1.57 o
   4   1  10        6.33        7.06      1.58 o
   5   1  10        0.01        0.59      1.05 o
   6   1  10        4.05        0.95      1.40 o
 -14   2  10        2.51        6.43      2.55 o
 -13   2  10        6.72        5.57      2.50 o
 -12   2  10        3.70        5.05      2.54 o
 -11   2  10        5.81        6.37      2.17 o
 -10   2  10        7.66        6.94      2.12 o
  -9   2  10      141.22      142.72      4.34 o
  -8   2  10      438.75      472.85      7.45 o
  -7   2  10        3.14        5.24      2.10 o
  -6   2  10       43.17       43.41      2.96 o
  -5   2  10        7.17        6.41      2.03 o
  -4   2  10       19.34       13.86      2.23 o
  -3   2  10       12.76       14.50      2.21 o
  -2   2  10        0.55        0.74      1.76 o
  -1   2  10      129.52      124.33      4.29 o
   0   2  10      523.12      510.33      9.34 o
   1   2  10        8.95       12.38      1.77 o
   2   2  10        0.16        1.51      1.11 o
   3   2  10        0.08       -0.88      1.11 o
   4   2  10       18.82       21.65      2.71 o
   5   2  10       37.73       42.28      2.67 o
   6   2  10        1.62       -0.15      1.20 o
 -14   3  10        2.69        3.40      2.25 o
 -13   3  10        7.44        5.76      2.65 o
 -12   3  10        0.22        4.15      2.51 o
 -11   3  10        1.34        1.96      2.34 o
 -10   3  10        5.39        5.67      2.02 o
  -9   3  10       38.73       47.99      3.16 o
  -8   3  10        1.08        1.30      1.52 o
  -7   3  10        3.15        3.74      1.72 o
  -6   3  10      170.09      194.37      4.33 o
  -5   3  10       53.68       60.54      3.14 o
  -4   3  10       30.65       36.30      2.96 o
  -3   3  10       28.45       39.00      3.33 o
  -2   3  10       25.05       31.90      2.82 o
  -1   3  10      132.07      141.72      5.16 o
   0   3  10       14.21       16.48      2.41 o
   1   3  10       42.63       46.33      2.04 o
   2   3  10       14.62       17.64      1.45 o
   3   3  10       46.78       54.12      2.37 o
   4   3  10        2.74        1.63      1.54 o
   5   3  10       15.23       16.89      5.99 o
   6   3  10        0.75        0.11      2.24 o
 -14   4  10        1.24        1.87      2.07 o
 -13   4  10        5.92        7.88      2.90 o
 -12   4  10       15.04       17.53      5.79 o
 -11   4  10        2.42        3.03      1.97 o
 -10   4  10        0.70        1.50      1.89 o
  -9   4  10       16.96       18.62      2.87 o
  -8   4  10        7.48        7.32      2.11 o
  -7   4  10       26.45       29.45      2.51 o
  -6   4  10        1.15        5.03      1.84 o
  -5   4  10       44.04       43.33      2.72 o
  -4   4  10       78.71       91.04      3.61 o
  -3   4  10       11.44       15.67      1.80 o
  -2   4  10       12.43       13.39      2.02 o
  -1   4  10        1.88        3.95      2.04 o
   0   4  10       26.12       20.44      1.18 o
   1   4  10        0.01        0.35      0.61 o
   2   4  10       13.61       20.22      2.36 o
   3   4  10       29.76       25.06      5.50 o
   4   4  10       28.80       25.58      7.05 o
   5   4  10        0.00        0.28      2.57 o
 -13   5  10        1.40        1.89      2.24 o
 -12   5  10        0.00        1.47      1.84 o
 -11   5  10        0.89       -0.85      2.04 o
 -10   5  10       23.16       19.27      3.23 o
  -9   5  10        0.28       -1.17      1.59 o
  -8   5  10        7.34        7.05      2.09 o
  -7   5  10        7.85        5.62      1.77 o
  -6   5  10        3.51        3.42      1.70 o
  -5   5  10       20.63       31.03      2.59 o
  -4   5  10       11.68       12.33      1.73 o
  -3   5  10      225.61      228.14      4.20 o
  -2   5  10       57.72       61.25      2.31 o
  -1   5  10       15.88       15.98      1.19 o
   0   5  10       58.68       71.20      3.33 o
   1   5  10       24.83       27.56      2.59 o
   2   5  10       11.87       11.20      2.51 o
   3   5  10       18.16       14.32      4.04 o
   4   5  10        6.45        5.21      4.69 o
   5   5  10        0.43        0.00      1.93 o
 -13   6  10        4.59        4.59      2.79 o
 -12   6  10        3.68        3.90      2.32 o
 -11   6  10        0.64        0.50      1.67 o
 -10   6  10       13.95       13.78      2.88 o
  -9   6  10       65.63       77.88      4.65 o
  -8   6  10       28.20       37.95      3.30 o
  -7   6  10        9.77        6.03      2.21 o
  -6   6  10        9.33       11.87      2.09 o
  -5   6  10       57.87       65.33      3.10 o
  -4   6  10       19.65       22.41      2.52 o
  -3   6  10       24.26       26.53      5.22 o
  -2   6  10        4.21        2.17      0.89 o
  -1   6  10      133.33      139.87      4.37 o
   0   6  10       15.73       15.83      2.18 o
   1   6  10       29.19       31.25      2.49 o
   2   6  10        5.25        4.85      2.03 o
   3   6  10        0.53       -0.13      1.99 o
   4   6  10        0.48       -2.83      3.79 o
 -12   7  10        6.62        6.37      4.25 o
 -11   7  10        0.04        0.14      1.73 o
 -10   7  10        0.91        0.84      2.14 o
  -9   7  10       23.11       23.63      4.92 o
  -8   7  10        0.12        0.97      2.10 o
  -7   7  10        0.00       -0.05      1.24 o
  -6   7  10       75.31       86.80      3.66 o
  -5   7  10        4.36        4.03      1.65 o
  -4   7  10       37.45       32.71      2.25 o
  -3   7  10        0.13        0.22      0.73 o
  -2   7  10       12.38        7.85      3.25 o
  -1   7  10        2.54        2.53      1.73 o
   0   7  10        0.32        0.74      1.48 o
   1   7  10        3.61        2.14      1.72 o
   2   7  10        6.44        6.93      2.59 o
   3   7  10        0.88        4.87      5.07 o
   4   7  10        2.87        4.14      4.28 o
 -11   8  10        6.17        5.47      3.73 o
 -10   8  10        5.66        0.91      2.05 o
  -9   8  10        1.25        1.32      1.95 o
  -8   8  10        5.69        3.93      2.52 o
  -7   8  10        0.04       -0.15      1.05 o
  -6   8  10        6.66        3.81      2.27 o
  -5   8  10       70.86       79.25      3.58 o
  -4   8  10        0.69        0.46      0.88 o
  -3   8  10        0.57       -0.13      1.38 o
  -2   8  10        9.95        5.60      2.64 o
  -1   8  10        0.00       -1.04      1.60 o
   0   8  10        3.09       -0.80      1.73 o
   1   8  10        0.09       -0.03      1.32 o
   2   8  10        0.61        2.39      3.41 o
  -9   9  10        0.02       -0.96      2.22 o
  -8   9  10       13.14        4.33      3.00 o
  -7   9  10        2.23        0.87      1.68 o
  -6   9  10        0.32        0.49      1.59 o
  -5   9  10        0.98        0.54      2.22 o
  -4   9  10        1.48        0.41      1.63 o
  -3   9  10        0.01        0.70      1.67 o
  -2   9  10        1.02        0.22      1.45 o
  -1   9  10        0.00        0.40      1.95 o
   0   9  10        0.31        0.83      1.47 o
   1   9  10        8.74        0.54      2.95 o
  -7  10  10       13.41       -0.42      1.84 o
  -6  10  10        3.35       -0.13      1.58 o
  -5  10  10        4.41        0.02      1.93 o
  -4  10  10        3.97       -0.07      1.15 o
  -3  10  10        7.64        1.79      2.30 o
  -2  10  10        2.38        1.44      1.93 o
  -1  10  10        0.60        0.51      1.77 o
 -13   0  11        7.12       10.49      4.80 o
 -11   0  11        4.07        0.48      2.45 o
  -9   0  11      394.74      437.45     12.56 o
  -7   0  11      219.35      220.15      9.01 o
  -5   0  11      118.22      118.23      5.82 o
  -3   0  11      168.69      180.96      7.83 o
  -1   0  11      152.79      162.86      9.06 o
   1   0  11      299.91      318.87     12.74 o
   3   0  11        1.10       -1.81      1.81 o
   5   0  11       41.89       49.35      6.75 o
 -14   1  11        1.11        3.18      2.15 o
 -13   1  11        0.04        0.05      1.25 o
 -12   1  11        0.99        2.40      2.17 o
 -11   1  11        0.03       -0.13      1.37 o
 -10   1  11        0.03        0.67      1.66 o
  -9   1  11        0.69        2.59      2.19 o
  -8   1  11       12.63       11.78      2.93 o
  -7   1  11        8.52        8.01      2.42 o
  -6   1  11       97.26      108.26      4.48 o
  -5   1  11       74.78       81.48      3.72 o
  -4   1  11       17.72       19.02      2.60 o
  -3   1  11       21.29       18.51      3.09 o
  -2   1  11      216.23      243.10      5.51 o
  -1   1  11       27.55       29.11      3.33 o
   0   1  11       86.57       93.62      5.27 o
   1   1  11       34.92       38.50      4.98 o
   2   1  11       13.89       12.56      1.98 o
   3   1  11        0.69        1.26      1.21 o
   4   1  11       31.66       37.48      5.28 o
   5   1  11        4.20        1.05      2.26 o
 -14   2  11       21.75       24.40      7.41 o
 -13   2  11       12.25        9.68      4.03 o
 -12   2  11        5.62        5.13      2.35 o
 -11   2  11        0.05       -0.01      1.38 o
 -10   2  11        8.68        4.18      2.28 o
  -9   2  11        3.79        4.88      2.18 o
  -8   2  11       41.44       45.59      3.46 o
  -7   2  11       61.36       58.53      3.92 o
  -6   2  11       11.69        8.18      2.37 o
  -5   2  11        4.99       10.18      2.65 o
  -4   2  11       73.87       84.24      3.68 o
  -3   2  11      232.25      253.57      5.99 o
  -2   2  11       14.19       20.14      2.92 o
  -1   2  11       36.16       39.96      3.70 o
   0   2  11       20.93       15.76      2.68 o
   1   2  11       20.42       26.27      4.16 o
   2   2  11       23.44       28.96      2.26 o
   3   2  11        7.82        5.33      2.35 o
   4   2  11        0.80       -0.28      1.35 o
   5   2  11        1.24       -0.26      1.40 o
 -14   3  11        0.00       -1.67      1.98 o
 -13   3  11        1.78        2.19      2.22 o
 -12   3  11        0.04       -0.24      1.44 o
 -11   3  11        6.58        3.02      2.25 o
 -10   3  11       23.81       21.67      6.50 o
  -9   3  11        4.70        2.79      1.93 o
  -8   3  11        7.56        3.95      2.11 o
  -7   3  11       17.79       19.67      2.36 o
  -6   3  11        9.05       16.07      2.90 o
  -5   3  11        7.49        8.80      2.57 o
  -4   3  11       49.07       64.85      3.44 o
  -3   3  11        0.11        0.50      1.71 o
  -2   3  11       26.64       28.55      3.05 o
  -1   3  11        1.80        2.58      2.27 o
   0   3  11        1.99        2.77      1.99 o
   1   3  11        1.20       -0.66      1.31 o
   2   3  11        1.38        3.24      2.18 o
   3   3  11        0.03       -0.15      1.62 o
   4   3  11        1.69        0.66      1.71 o
   5   3  11        8.79        1.27      2.34 o
 -13   4  11        0.94        1.34      2.21 o
 -12   4  11       11.05       11.80      3.64 o
 -11   4  11        0.60        1.00      2.00 o
 -10   4  11        6.48        4.83      2.33 o
  -9   4  11        0.57        1.78      1.96 o
  -8   4  11        1.98        1.58      1.76 o
  -7   4  11        8.50        9.34      2.20 o
  -6   4  11       11.76       12.77      2.14 o
  -5   4  11       16.63       16.90      2.66 o
  -4   4  11        1.22        0.64      1.27 o
  -3   4  11        8.07        8.02      1.68 o
  -2   4  11       21.54       30.01      3.47 o
  -1   4  11        0.61        0.20      1.66 o
   0   4  11       11.45        8.82      1.11 o
   1   4  11       66.99       64.50      4.57 o
   2   4  11        0.88        0.02      1.32 o
   3   4  11       10.38       10.63      2.59 o
   4   4  11        4.17        1.22      1.55 o
 -13   5  11       24.14       24.93      8.28 o
 -12   5  11        0.44        1.96      2.26 o
 -11   5  11        4.23        5.78      2.49 o
 -10   5  11        1.60        1.60      1.98 o
  -9   5  11        0.09       -1.14      2.20 o
  -8   5  11       68.36       71.46      3.32 o
  -7   5  11       20.16       19.74      3.16 o
  -6   5  11       68.16       80.49      3.39 o
  -5   5  11       18.36       21.54      2.65 o
  -4   5  11        9.96        8.50      2.26 o
  -3   5  11        0.19        0.05      1.03 o
  -2   5  11        7.48        7.88      1.24 o
  -1   5  11        1.12        1.21      0.96 o
   0   5  11       25.28       21.59      2.78 o
   1   5  11        0.08       -0.51      1.46 o
   2   5  11        0.01        0.24      1.61 o
   3   5  11        0.02       -0.26      1.76 o
   4   5  11        0.31        2.59      3.78 o
 -12   6  11        3.67        2.39      2.25 o
 -11   6  11        2.51        1.53      2.28 o
 -10   6  11        0.17        0.75      1.60 o
  -9   6  11       15.06        7.55      4.20 o
  -8   6  11        6.72        5.08      2.44 o
  -7   6  11       16.83       12.36      3.89 o
  -6   6  11        0.00        0.29      1.27 o
  -5   6  11        1.43        4.37      1.85 o
  -4   6  11        5.60        3.45      1.45 o
  -3   6  11        0.28        0.21      0.67 o
  -2   6  11       12.32        8.59      4.25 o
  -1   6  11       28.45       34.32      3.24 o
   0   6  11       28.19       33.29      2.78 o
   1   6  11        6.69        7.07      2.19 o
   2   6  11        0.94        2.57      2.07 o
   3   6  11        1.25        1.46      3.65 o
 -11   7  11        3.88        7.03      3.60 o
 -10   7  11        1.40       -0.45      2.07 o
  -9   7  11        0.54        0.45      1.79 o
  -8   7  11       27.83       19.94      8.31 o
  -7   7  11       40.75       48.10      8.04 o
  -6   7  11        0.51       -0.13      1.50 o
  -5   7  11        3.73        5.06      1.73 o
  -4   7  11       10.32        6.07      1.84 o
  -3   7  11        5.33        4.45      2.15 o
  -2   7  11        0.05       -0.24      1.40 o
  -1   7  11        2.47        1.59      1.99 o
   0   7  11        8.63       11.52      2.34 o
   1   7  11        0.14       -0.38      1.54 o
   2   7  11        1.70        5.54      4.51 o
 -10   8  11        0.01        0.22      2.22 o
  -9   8  11        2.30        2.04      2.23 o
  -8   8  11        0.67        1.23      1.89 o
  -7   8  11        0.55       -0.39      1.55 o
  -6   8  11        5.89        5.02      2.32 o
  -5   8  11        0.32        1.14      1.92 o
  -4   8  11       16.90       14.25      6.15 o
  -3   8  11        0.73       -0.35      1.97 o
  -2   8  11        3.07        2.81      2.35 o
  -1   8  11       14.20        8.38      3.76 o
   0   8  11        0.82        1.75      2.11 o
   1   8  11        3.84       10.20      5.00 o
  -8   9  11        3.94        2.19      2.24 o
  -7   9  11        5.09        3.07      2.10 o
  -6   9  11       41.01       58.30      3.95 o
  -5   9  11        0.02       -0.48      1.99 o
  -4   9  11        8.52        4.06      3.13 o
  -3   9  11       17.14       10.90      4.60 o
  -2   9  11       16.80       12.63      5.10 o
  -1   9  11        1.78        1.52      1.87 o
 -14   0  12        0.26        3.38      3.26 o
 -12   0  12        0.32       -0.21      2.19 o
 -10   0  12      113.13      129.12      8.70 o
  -8   0  12       95.22      107.13      6.56 o
  -6   0  12       21.23       16.78      4.82 o
  -4   0  12       22.70       13.93      3.81 o
  -2   0  12       84.66      105.11      6.00 o
   0   0  12      196.11      191.24     10.64 o
   2   0  12       12.06       14.70     11.14 o
   4   0  12        0.24        0.78      2.93 o
 -14   1  12        2.13        1.06      2.13 o
 -13   1  12        1.38        2.52      2.32 o
 -12   1  12        6.01        2.83      2.32 o
 -11   1  12        1.90        0.10      1.53 o
 -10   1  12        3.32        1.44      2.46 o
  -9   1  12        0.81        1.43      2.16 o
  -8   1  12        3.29        3.89      2.43 o
  -7   1  12       11.57       11.75      3.11 o
  -6   1  12       29.45       33.30      4.03 o
  -5   1  12       38.70       52.76      3.97 o
  -4   1  12       17.63       13.83      2.70 o
  -3   1  12       44.78       55.08      3.57 o
  -2   1  12       13.09       14.27      2.98 o
  -1   1  12        1.79       -2.26      2.54 o
   0   1  12        5.89        1.76      2.78 o
   1   1  12       13.15       15.62      6.40 o
   2   1  12        0.01        0.00      1.12 o
   3   1  12        3.50        0.95      1.91 o
   4   1  12        0.73        0.21      1.46 o
 -13   2  12        8.68        5.42      3.09 o
 -12   2  12        4.40        5.34      2.95 o
 -11   2  12       26.96       25.97      8.23 o
 -10   2  12        2.06        1.05      1.91 o
  -9   2  12       11.23        7.98      3.07 o
  -8   2  12       20.32       11.32      5.57 o
  -7   2  12        8.16       14.26      3.17 o
  -6   2  12       62.39       64.53      4.20 o
  -5   2  12        3.37        6.25      2.47 o
  -4   2  12       15.23        6.38      2.60 o
  -3   2  12        9.04        6.47      2.85 o
  -2   2  12       89.01      109.92      4.79 o
  -1   2  12       13.75        7.07      2.65 o
   0   2  12       15.11       18.69      4.41 o
   1   2  12       13.02       14.92      5.31 o
   2   2  12        4.99        1.25      2.18 o
   3   2  12        0.02        0.62      1.75 o
   4   2  12        2.16        1.55      2.14 o
 -13   3  12        1.05        2.41      2.52 o
 -12   3  12        1.53        1.45      2.36 o
 -11   3  12        5.67        2.20      2.15 o
 -10   3  12       35.31       41.73      6.51 o
  -9   3  12        1.33        1.50      1.84 o
  -8   3  12        1.14        2.67      1.90 o
  -7   3  12       32.05       34.72      2.80 o
  -6   3  12        0.67        2.21      2.64 o
  -5   3  12       10.39       14.64      2.83 o
  -4   3  12        4.03        3.86      2.49 o
  -3   3  12        2.22        2.10      2.26 o
  -2   3  12       19.03       14.98      5.73 o
  -1   3  12        0.35        1.99      2.11 o
   0   3  12        0.61        1.67      2.56 o
   1   3  12       15.66       23.34      3.81 o
   2   3  12        0.47        1.22      2.14 o
   3   3  12        0.04        0.19      1.41 o
 -13   4  12        6.98        5.46      3.48 o
 -12   4  12        3.03        3.67      2.42 o
 -11   4  12        0.00        2.31      2.48 o
 -10   4  12        0.08        0.93      2.03 o
  -9   4  12       14.67       16.21      2.95 o
  -8   4  12        5.02        4.57      2.31 o
  -7   4  12        5.36        4.06      2.00 o
  -6   4  12       43.28       54.62      3.20 o
  -5   4  12        2.99        4.45      1.99 o
  -4   4  12       30.64       28.31      2.70 o
  -3   4  12       12.41        9.92      2.15 o
  -2   4  12       12.02       15.66      4.05 o
  -1   4  12       24.24       26.65      3.31 o
   0   4  12        1.61        0.85      1.70 o
   1   4  12        2.66        5.13      2.58 o
   2   4  12        0.55        0.20      2.12 o
   3   4  12       11.03        3.14      3.07 o
 -12   5  12        0.04        0.34      1.84 o
 -11   5  12        0.39        0.32      1.75 o
 -10   5  12        1.17        1.54      1.98 o
  -9   5  12        2.64        3.70      2.10 o
  -8   5  12        5.71        6.03      2.28 o
  -7   5  12       38.99       37.79      3.11 o
  -6   5  12       44.69       40.60      7.66 o
  -5   5  12       31.21       22.32      5.46 o
  -4   5  12       20.33       23.87      2.23 o
  -3   5  12        7.39        7.83      2.67 o
  -2   5  12       26.49       30.14      3.45 o
  -1   5  12       37.55       39.28      6.63 o
   0   5  12       31.18       45.99      4.22 o
   1   5  12        5.44        9.56      3.17 o
   2   5  12        8.77       11.99      3.03 o
 -11   6  12        3.04        2.59      2.41 o
 -10   6  12        6.20        2.63      2.63 o
  -9   6  12       13.07        7.92      3.81 o
  -8   6  12        0.02        0.35      2.22 o
  -7   6  12        6.22        7.41      2.73 o
  -6   6  12       15.48       16.86      2.93 o
  -5   6  12       33.03       36.81      7.48 o
  -4   6  12       25.35       25.66      4.80 o
  -3   6  12        6.39        6.60      3.69 o
  -2   6  12        2.99        1.50      2.21 o
  -1   6  12       16.24       23.87      3.80 o
   0   6  12        8.97       10.41      2.56 o
   1   6  12        2.81        6.31      2.75 o
 -10   7  12        3.93        1.57      2.26 o
  -9   7  12        0.15       -0.52      1.83 o
  -8   7  12       18.65       11.38      5.44 o
  -7   7  12        0.00       -1.09      1.73 o
  -6   7  12        3.01        2.82      2.60 o
  -5   7  12        0.06        2.19      2.49 o
  -4   7  12        0.03       -0.08      1.67 o
  -3   7  12       13.07       10.93      4.75 o
  -2   7  12       11.15        9.80      4.41 o
  -1   7  12        1.24        1.33      2.49 o
   0   7  12        2.73        3.51      2.50 o
  -9   8  12        4.40        3.21      3.27 o
  -8   8  12        0.00        0.04      1.59 o
  -7   8  12        0.01        0.96      1.76 o
  -6   8  12        0.80       -0.19      1.91 o
  -5   8  12       16.79       19.64      8.45 o
  -4   8  12       18.61        4.69      3.48 o
  -3   8  12        6.91        3.09      2.68 o
  -2   8  12       17.30       13.50      5.10 o
  -1   8  12        1.05        1.57      2.00 o
 -13   0  13        6.17        7.51      3.82 o
 -11   0  13       17.60        7.47      8.22 o
  -9   0  13       81.49       98.76     10.06 o
  -7   0  13        8.29        7.27      6.78 o
  -5   0  13       72.40       95.48     10.61 o
  -3   0  13       35.61       26.56     19.47 o
  -1   0  13        6.42        1.32      4.19 o
   1   0  13        0.01       -1.80      4.09 o
 -13   1  13        2.73        2.98      2.48 o
 -12   1  13       16.18        9.22      3.49 o
 -11   1  13        7.45        3.93      2.54 o
 -10   1  13       17.52       10.34      5.54 o
  -9   1  13        1.66        1.02      2.65 o
  -8   1  13        9.09        4.04      2.83 o
  -7   1  13       17.32       12.87      4.90 o
  -6   1  13        1.11        0.92      2.20 o
  -5   1  13        0.15        0.46      1.89 o
  -4   1  13        4.36       -0.05      1.68 o
  -3   1  13        1.05        0.07      1.51 o
  -2   1  13        3.76       -0.92      2.53 o
   0   1  13        5.67       -0.35      2.25 o
   1   1  13        5.95        2.47      2.64 o
   2   1  13        1.56       -0.09      1.71 o
 -13   2  13        0.11        0.54      2.07 o
 -12   2  13        0.05        1.61      2.29 o
 -11   2  13        0.40       -0.41      2.15 o
 -10   2  13       21.35       13.92      6.65 o
  -9   2  13        0.46       -0.34      1.59 o
  -8   2  13        0.79        0.71      2.24 o
  -7   2  13        8.53        4.34      2.62 o
  -6   2  13        8.23        3.49      2.53 o
  -5   2  13        0.43        2.25      2.75 o
  -4   2  13        9.58        3.00      2.68 o
  -3   2  13       16.09        4.59      3.87 o
  -2   2  13       40.23       60.89      4.47 o
  -1   2  13       13.60        0.05      1.61 o
   0   2  13        2.87        1.07      2.75 o
   1   2  13        1.57        0.61      2.13 o
   2   2  13        2.30        1.74      3.14 o
 -12   3  13       18.96       14.28      6.56 o
 -11   3  13        0.37       -0.81      2.35 o
 -10   3  13        0.29        0.97      1.99 o
  -9   3  13        0.03       -0.23      1.57 o
  -8   3  13        1.56        2.03      2.13 o
  -7   3  13        0.08        0.63      1.59 o
  -6   3  13       61.21       67.09      4.62 o
  -5   3  13       11.50        5.44      3.37 o
  -4   3  13       27.91       19.55     14.20 o
  -3   3  13       14.68        8.24      6.44 o
  -2   3  13        0.16       -0.30      2.20 o
  -1   3  13       28.69       37.80      3.84 o
   0   3  13       15.32        6.70      7.69 o
   1   3  13       27.84       38.89     12.67 o
   2   3  13        7.26        2.87      3.24 o
 -12   4  13        2.06        3.86      2.59 o
 -11   4  13        0.44       -0.99      2.13 o
 -10   4  13        7.31        3.88      2.54 o
  -9   4  13        0.45       -1.15      1.92 o
  -8   4  13        1.30       -0.02      1.62 o
  -7   4  13       18.05       14.93      2.93 o
  -6   4  13       14.71       11.19      3.45 o
  -5   4  13       13.69       11.10      5.11 o
  -4   4  13       24.37       21.58      8.51 o
  -3   4  13       11.21        3.48      1.97 o
  -2   4  13       17.45        6.77      5.54 o
  -1   4  13        8.90        5.89      3.34 o
   0   4  13       27.04       26.15     10.08 o
   1   4  13       10.03        8.58      4.81 o
 -11   5  13        6.99        8.67      3.94 o
 -10   5  13        7.60        8.12      2.94 o
  -9   5  13        3.24        2.17      2.09 o
  -8   5  13        1.74        1.40      2.06 o
  -7   5  13        2.96        2.87      2.51 o
  -6   5  13        1.68        2.04      2.01 o
  -5   5  13       18.37       18.83      7.71 o
  -4   5  13        1.22        0.92      1.35 o
  -3   5  13       14.63        0.24      1.94 o
  -2   5  13        1.63       -0.54      2.01 o
  -1   5  13        0.53       -1.73      2.07 o
   0   5  13        0.09        1.20      2.39 o
 -10   6  13        7.18        1.41      2.33 o
  -9   6  13        0.19        1.75      2.86 o
  -8   6  13        2.12        1.70      2.38 o
  -7   6  13        0.57        1.63      1.94 o
  -6   6  13        7.90        6.88      2.22 o
  -5   6  13       10.62        9.90      4.35 o
  -4   6  13        0.17        0.61      2.51 o
  -3   6  13       18.62       -0.10      2.10 o
  -2   6  13        6.44        5.97      3.69 o
  -1   6  13        0.33        0.14      1.42 o
  -9   7  13        3.25        0.95      2.30 o
  -8   7  13        0.70        0.19      1.96 o
  -7   7  13       14.63       13.21      3.95 o
  -6   7  13        4.81        4.58      4.33 o
  -5   7  13        8.94        8.03      4.20 o
  -4   7  13       13.19        7.33      4.33 o
  -3   7  13        8.71        2.79      2.46 o
  -2   7  13        2.01        4.56      3.35 o
 -12   0  14        7.39        3.59      3.56 o
 -10   0  14       16.48       15.69     13.43 o
  -8   0  14       48.95       64.09     12.76 o
  -6   0  14       16.35        7.61      8.61 o
  -4   0  14        2.69        0.31      3.29 o
  -2   0  14       36.66       49.89      8.23 o
   0   0  14        0.01       -1.07      4.27 o
 -12   1  14        0.48        0.38      2.16 o
 -11   1  14       15.87        8.10      4.33 o
 -10   1  14        8.93        5.53      3.30 o
  -9   1  14        1.89        3.27      2.96 o
  -8   1  14        0.16        0.64      2.50 o
  -7   1  14        6.95        4.18      3.07 o
  -6   1  14        0.12        1.28      2.56 o
  -5   1  14       11.23        5.10      4.47 o
  -4   1  14        2.13        0.37      2.13 o
  -3   1  14       55.03       64.34      5.00 o
  -2   1  14        0.86        0.11      2.40 o
  -1   1  14        2.95       -1.27      3.73 o
   0   1  14       23.09       25.27     17.80 o
 -12   2  14       11.68        6.37      3.01 o
 -11   2  14       14.42        7.38      4.64 o
 -10   2  14        7.93        6.87      3.15 o
  -9   2  14        0.52       -0.05      1.90 o
  -8   2  14        0.41        1.16      3.07 o
  -7   2  14        0.15        0.26      2.06 o
  -6   2  14       41.80       42.85      8.31 o
  -5   2  14       22.40       10.74      6.92 o
  -4   2  14        0.53       -0.24      2.14 o
  -3   2  14        2.23       -0.34      2.16 o
  -2   2  14        6.00       -0.49      2.55 o
  -1   2  14        1.52       -1.73      3.28 o
   0   2  14        9.49        0.55      3.28 o
 -11   3  14        8.82        4.31      3.06 o
 -10   3  14        0.42        0.75      2.14 o
  -9   3  14        1.68        1.90      2.68 o
  -8   3  14        0.41        0.36      1.84 o
  -7   3  14        9.91        8.71      2.69 o
  -6   3  14       26.36       42.22      4.15 o
  -5   3  14       14.58        3.43      4.23 o
  -4   3  14       20.06       -0.19      2.35 o
  -3   3  14        4.97        0.03      1.97 o
  -2   3  14        1.55       -0.15      2.26 o
  -1   3  14        5.89       -0.24      2.62 o
   0   3  14        1.87        0.07      1.84 o
 -11   4  14        0.15        1.61      2.64 o
 -10   4  14        5.17        1.81      2.46 o
  -9   4  14        0.09        1.47      2.16 o
  -8   4  14        0.74        0.14      1.74 o
  -7   4  14        1.23        4.62      2.40 o
  -6   4  14        2.81        3.77      2.72 o
  -5   4  14        0.14        0.98      1.81 o
  -4   4  14        1.46        1.48      1.83 o
  -3   4  14        5.77       -0.11      1.99 o
  -2   4  14        3.91        0.02      1.63 o
  -1   4  14        2.74       -0.24      2.30 o
 -10   5  14        2.45        2.20      2.33 o
  -9   5  14        1.38        0.30      2.61 o
  -8   5  14        4.94        3.80      2.53 o
  -7   5  14        1.25       -0.10      2.21 o
  -6   5  14        5.32        2.85      2.16 o
  -5   5  14        1.01        2.16      2.84 o
  -4   5  14        1.06        0.36      2.55 o
  -3   5  14        6.16       -0.03      1.75 o
  -2   5  14        1.94        0.36      2.09 o
  -8   6  14        0.70        2.85      2.58 o
  -7   6  14        2.04        1.39      2.15 o
  -6   6  14       46.25       69.69      5.55 o
  -5   6  14        1.49        2.04      3.38 o
  -4   6  14        0.31        0.36      2.18 o
  -9   0  15        1.10        2.23      4.87 o
  -7   0  15       14.20        8.04      7.66 o
  -5   0  15       16.93       -0.84      3.47 o
  -3   0  15        0.01       -0.08      5.87 o
 -10   1  15        2.19        3.47      3.30 o
  -9   1  15        0.00        1.41      2.75 o
  -8   1  15        0.00       -0.59      2.43 o
  -7   1  15        9.80        8.27      4.78 o
  -6   1  15       10.34        3.33      2.96 o
  -5   1  15        1.71        2.42      2.74 o
  -4   1  15        0.44        1.65      3.37 o
  -3   1  15        0.00        0.58      2.54 o
  -2   1  15        0.02       -0.43      3.06 o
 -10   2  15       14.13        9.19      5.54 o
  -9   2  15        1.55       -0.29      2.29 o
  -8   2  15        1.59        1.39      2.92 o
  -7   2  15        2.05        0.20      2.13 o
  -6   2  15        3.13        0.71      2.99 o
  -5   2  15        2.37        1.29      2.95 o
  -4   2  15        2.88       -0.20      2.57 o
  -3   2  15       17.59       -0.46      2.54 o
  -2   2  15        0.02        0.49      3.07 o
  -9   3  15        1.07        1.95      2.69 o
  -8   3  15        0.37        1.90      2.32 o
  -7   3  15        0.31       -0.09      1.83 o
  -6   3  15        3.07        2.44      3.27 o
  -5   3  15        7.04        0.70      3.00 o
  -4   3  15        4.10        0.16      3.15 o
  -3   3  15       10.36       -0.07      1.86 o
  -8   4  15        0.69        1.47      2.16 o
  -7   4  15        1.45        4.30      2.59 o
  -6   4  15        0.02       -0.83      2.30 o
  -5   4  15        1.81        0.30      2.42 o
  -4   4  15        0.63       -0.35      2.89 o
 
